# Supplementary material for: Cell kinetics of auxin transport and activity in Arabidopsis root growth and skewing
Source: Nat Commun. 2021 Mar 12;12:1657. doi: 10.1038/s41467-021-21802-3 (PMC7954861; doi:10.1038/s41467-021-21802-3)
Supplement: Supplementary file 12 — Source Data [file 41467_2021_21802_MOESM12_ESM.xlsx]

## Sheet: Fig.1c
Relative root length	Ctr	pWER	pSCR	pSHR	pAPL	pWOX5
Root 1	1.03744	0.122811	0.346997	0.264154	0.727992	0.36347
Root 2	1.04728	0.103845	0.290533	0.240155	0.728609	0.396735
Root 3	0.92239	0.273489	0.129057	0.233291	0.55423	0.636981
Root 4	0.796398	0.161316	0.217986	0.196114	0.475002	0.283601
Root 5	0.810468	0.196915	0.330616	0.206501	0.367977	0.55757
Root 6	0.841011	0.206867	0.260311	0.225696	0.345602	0.265321
Root 7	0.745013	0.177399	0.263033	0.284676	0.829275	0.335444
Root 8	1.00404	0.265184	0.176873	0.112059	0.307555	0.53714
Root 9	0.789603	0.209498	0.281588	0.204076	0.709758	0.45917
Root 10	0.90713	0.194055	0.341346	0.181472	0.731263	0.709803
Root 11	0.799487	0.12844	0.383168	0.247476	0.6783	0.700538
Root 12	0.847669	0.227114	0.38374	0.454457	0.577795	0.353197
Root 13	0.932799	0.250244	0.219107	0.212541	0.873361	0.623323
Root 14	0.903355	0.241482	0.247247	0.194307	0.650022	0.343291
Root 15	0.86135	0.128348	0.288932	0.089775	0.303963	0.566996
Root 16				0.176713	0.882993
Root 17				0.171245	0.648215
Root 18				0.276326	0.33144
Root 19					0.370562
Mean	0.88303	0.192467	0.277369	0.220613	0.58389	0.475505
STDEV	0.093159	0.0543974	0.0732071	0.0773479	0.198648	0.152233
SE	0.0240535	0.0140453	0.018902	0.0182311	0.045573	0.0393064

## Sheet: Fig.3a
Velocity (µm/h)	8.75 (mins)	17.5	26.25	35	43.75	52.5	61.25	70	78.75	87.5	96.25	105	113.75	122.5	131.25	140	148.75	157.5	166.25	175	183.75	192.5	201.25	210	218.75	227.5	236.25	245	253.75	262.5	271.25	280	288.75	297.5	306.25	315	323.75	332.5	341.25
pAPL-1	32.1626	40.2452	41.2247	46.3492	56.9139	59.3668	58.9014	60.7765	63.1426	58.8594	56.6377	56.8229	54.7273	52.7818	49.4418	53.8223	51.4507	51.6201	50.7976	53.6599	52.0023	50.1491	48.8921	52.7929	51.9359	50.4296	50.7546	51.0815	51.4068	46.4384	48.8497	48.1874	46.285	44.0239	45.9067	43.3008	40.1465	37.5063	33.1722
pAPL-2	59.4612	63.6351	63.8354	61.2814	60.6505	52.3862	52.5792	49.8311	48.0681	47.8282	44.9393	42.275	43.2012	43.7788	43.3681	44.0686	46.3119	44.3375	43.6476	48.2578	43.6691	45.8061	45.1722	45.1975	45.4387	44.3445	43.7428	43.8233	39.9792	41.7741	41.172	41.2507	39.7273	40.2835	35.8072	35.0017	36.0799	31.3863	31.5199
pAPL-3	50.9188	66.7912	72.9541	69.848	68.0853	61.9364	59.0351	57.022	56.0037	58.2611	54.3053	52.0485	49.7324	45.6658	45.5263	47.3704	47.347	46.4266	48.8789	48.3397	45.4674	46.4628	47.0702	46.5018	47.8331	48.1403	45.8396	47.4465	45.6095	45.1508	44.5232	45.2597	46.0613	43.1883	40.9985	38.0207	39.8883	36.8227	38.2165
pCLE40-1	34.7991	49.7397	51.2631	47.3929	47.2782	43.9124	41.0092	34.7741	35.3312	31.111	28.3873	26.9796	23.3171	20.1368	23.0205	28.4556	27.8636	23.4822	22.734	18.0152	24.4784	21.0034	21.0471	21.1869	17.3441	26.8649	22.6762	20.4284	26.4474	20.0051	26.1105	24.5088	22.6276	21.8257	19.1543	28.8077	30.3942	23.3846	24.7522
pCLE40-2	42.2222	55.7106	62.085	58.539	55.1779	48.2829	44.0073	38.5895	34.2064	30.4993	26.9109	30.7372	27.2338	24.8818	24.7401	24.0835	22.5279	24.4041	22.2602	19.6864	19.8873	20.6407	18.8708	22.0703	20.5834	18.2144	20.3738	22.7865	20.532	23.3047	22.0574	21.9546	22.8923	21.7234	20.9704	22.8965	19.0809	21.9205	20.2448
pCLE40-3	37.9441	49.5346	52.8472	49.6152	47.306	40.1854	41.2268	34.2749	30.1582	19.0688	24.4482	24.24	27.0531	27.0859	17.9138	23.325	18.9532	19.4245	25.7875	12.9569	18.1547	19.0293	18.7715	19.4022	11.6553	19.0093	17.7228	18.9805	22.7472	14.9877	22.2923	18.5278	19.0733	22.2875	15.7297	23.0441	20.7894	21.8753	27.4676
Ctr-1	42.6799	50.4561	55.883	56.4637	53.4414	56.6767	56.2296	53.3592	52.5115	51.4334	51.7628	56.3888	52.5913	53.3136	54.9002	56.0084	54.9043	54.9426	56.0326	55.2229	55.7609	56.4303	54.7139	52.7027	56.3826	55.379	51.595	50.4611	53.1458	52.4182	50.771	51.9237	49.3187	45.3727	44.2053	44.3413	36.6867	38.1947	35.391
Ctr-2	60.9783	64.3349	58.9197	58.9712	57.1204	56.5489	51.7193	53.6984	59.4492	56.7674	56.2403	53.5915	55.6606	56.624	55.9046	54.3416	52.4273	55.5998	56.5462	55.2349	51.3526	50.3342	52.3631	49.2283	49.9486	46.4176	43.7449	47.9151	44.1824	43.2462	46.0906	44.0648	44.4373	39.7103	37.7327	36.3316	35.1005	33.0516	30.0287
Ctr-3	58.4544	61.7818	61.9587	60.2145	57.2723	56.7964	60.2149	60.1241	61.7241	59.9671	60.5318	58.7262	58.7024	59.1941	59.8882	58.207	55.5047	56.7339	59.3444	57.8356	54.5222	60.0291	61.4195	56.2024	57.0303	55.1006	55.5018	51.4263	50.7588	51.774	48.9482	45.3933	41.9263	42.4846	41.7783	39.8077	39.8492	39.3559	37.2015
pSCR-1	27.4733	38.7596	47.5799	63.1973	64.781	55.8776	48.8991	44.8625	41.6439	39.3451	33.1153	32.1983	32.2636	34.0777	27.1867	25.9901	30.1716	26.3099	22.6587	21.8705	27.3132	23.5765	22.7933	17.4077	19.6941	20.848	21.4943	21.8792	19.4654	23.8588	25.2298	26.718	20.8439	24.1118	24.585	28.4004	29.5157	22.7812	25.0251
pSCR-2	45.5915	53.3261	60.6933	65.2562	64.8871	61.5584	56.5105	52.3733	46.3424	42.5729	40.5779	40.3056	37.7012	35.8885	36.6527	38.0192	35.6711	33.0795	29.5517	28.2582	31.7489	31.3409	28.7497	24.8281	25.0161	34.823	33.4628	32.9859	28.3195	28.0224	33.0532	33.2708	28.3353	28.234	34.6759	30.6596	28.3314	34.5876	33.723
pSCR-3	42.3253	56.9103	72.1993	80.0769	80.6148	75.3501	70.2096	68.185	59.0477	49.199	38.1722	46.7371	39.8503	36.7595	30.3356	31.13	37.5506	34.0883	31.9301	28.1137	34.0109	31.6003	30.0245	28.6176	28.4009	30.9481	32.5777	30.3026	28.8743	34.6712	33.27	32.7158	30.5199	29.3004	34.7619	33.2974	31.8374	29.5443	29.9606
pSHR-1	32.9711	35.0263	38.5114	41.2171	42.8501	44.6317	44.8974	45.6727	40.4654	36.9138	31.9987	29.3135	25.2923	21.2175	22.0162	21.6136	23.0335	21.1754	26.8378	17.7459	23.0633	20.6047	17.6191	18.8527	17.5549	15.4943	16.1931	14.4043	15.3216	13.6966	14.5925	19.8496	16.5441	18.9684	15.6287	14.2358	16.9647	25.4739	30.3021
pSHR-2	56.8209	65.4421	62.7812	64.9252	57.0009	47.565	42.2848	36.7434	31.8689	28.8547	28.2173	25.5531	24.1569	25.9048	21.3747	20.7254	20.1532	20.2872	21.1168	19.0408	17.5172	17.5376	20.9146	15.9498	17.8536	18.2186	17.4916	19.1911	16.0584	17.4367	16.8623	15.2978	14.3856	14.8278	15.0425	14.7952	14.9763	14.0017	13.6632
pSHR-3	89.2133	85.5925	75.139	67.8511	63.8876	59.2181	51.2675	46.2925	39.2442	32.3423	28.6794	23.684	21.0303	20.8229	19.7052	19.3795	18.875	18.2969	18.3708	17.5312	17.2665	17.0808	18.1475	19.8306	18.9805	17.3719	18.9039	18.2089	20.4788	17.3594	17.7838	19.0307	15.5622	13.792	12.7963	12.9407	11.292	12.1563	12.2899
pWER-1	28.117	33.3903	38.465	43.5443	45.1689	47.0225	42.8111	37.7887	29.6327	30.3593	27.3444	25.1829	24.5117	24.6484	23.7339	19.8041	20.8388	15.5924	24.3795	20.0179	15.9544	21.5968	13.1115	17.8784	13.982	14.3141	15.5937	14.0996	11.2023	15.9806	14.4697	24.2062	13.6895	16.4774	14.57	12.6441	14.6258	12.8776	13.6406
pWER-2	33.2525	41.3188	44.3392	48.5465	50.1188	48.3957	48.0789	43.934	41.4949	35.5304	29.604	26.1343	26.6371	22.1724	19.699	20.129	20.0158	22.2274	16.2346	13.4948	14.8976	18.0528	17.5504	16.111	13.984	12.7084	14.9001	15.8453	13.7283	11.8883	13.9357	14.0413	16.6569	15.0224	12.7755	13.5573	13.5521	12.7832	12.8297
pWER-3	48.474	60.1067	56.7453	51.0354	48.0171	43.0925	37.918	34.0973	32.3712	27.7338	22.8772	24.9896	21.6723	20.9204	16.1723	19.9911	19.8479	16.9622	16.9189	16.1755	16.5398	15.8954	17.8248	16.5381	16.6816	16.665	16.1966	15.2305	14.5207	13.9067	15.8431	12.2065	14.6714	12.4865	12.4995	12.2635	14.3521	14.5147	12.5231
pWOX5-1	33.0601	40.5621	52.3522	48.7799	52.8619	54.674	54.9356	50.49	50.987	50.6781	45.6638	40.1109	37.5967	43.7391	31.9107	31.0194	40.687	26.5472	33.3984	25.7967	23.808	37.9692	22.3376	26.4242	22.2018	31.5401	19.0562	27.6397	18.7379	19.9471	33.8077	24.8471	19.7663	19.8594	38.8725	23.7008	18.1526	19.0449	22.0033
pWOX5-2	60.4261	59.7188	62.9266	66.7585	70.6936	65.2138	59.621	59.7102	56.4029	50.5952	39.9534	33.4407	35.2217	33.0702	34.7114	26.4693	31.6257	30.5578	28.1939	23.1333	25.5855	22.4074	22.3674	19.17	21.2847	22.5103	24.4467	19.6511	16.8097	20.7262	19.5111	17.5047	16.2271	18.2864	16.747	20.0401	22.022	15.3999	17.8331
pWOX5-3	48.6181	65.2774	75.3129	73.8218	74.5096	70.5069	64.2246	56.7124	53.346	43.5594	40.646	23.5581	33.1928	31.2697	28.6079	23.3727	23.459	22.2221	21.9055	22.2014	18.8996	22.5207	18.9043	19.2567	16.4789	18.0671	22.1111	18.1622	22.5489	18.9828	21.1842	20.13	18.2351	19.6986	15.4054	18.365	14.7305	17.9452	16.9927
Displacement2 (µm2)	0 (mins)	8.75	17.5	26.25	35	43.75	52.5	61.25	70	78.75	87.5	96.25	105	113.75	122.5	131.25	140	148.75	157.5	166.25	175	183.75	192.5	201.25	210	218.75	227.5	236.25	245	253.75	262.5	271.25	280	288.75	297.5	306.25	315	323.75	332.5	341.25
pAPL-1	0	23.9009	86.5247	211.805	382.941	663.798	999.859	1405.86	1905.16	2408.73	2969.77	3554.61	4179.78	4727.49	5366.33	5825.67	6546.44	6995.45	7637.16	8161.01	8894.73	9482.41	10433.7	11511.2	11707.6	12184.6	13696	14226.9	13854	14862.5	15288.6	14612.2	15165.3	16459.7	18042.3	17692.3	15143.7	12722	13100.2	10644.9
pAPL-2	0	69.2034	231.617	495.898	763.768	1126.19	1463.3	1717.31	1945.62	2251.59	2619.96	2835.46	2932.8	3318.52	3417.73	3652.53	3763.84	3919.54	4359.96	4516.53	4687.21	5006.29	5070.46	5155.6	5469.24	6195.25	6293.72	6269.27	6411.81	6951.77	6696.86	6879.21	6878.82	7267.57	7696.14	7893.48	8555.33	8863.01	8636.51	9122.2
pAPL-3	0	50.6043	234.208	592.543	1059.96	1694.08	2270.67	2961.12	3656.3	4418.45	5191.05	5600.63	6404.8	6473.99	6543.76	7420.04	7421.99	8394.32	8926.5	8847.75	9018.94	9629.25	9805.39	9929.19	10000.3	9517.31	9351.31	10212.6	10670.7	10934	10449.8	10108.5	10175.2	10218.5	11712.6	11526.7	12647.8	13866.9	14111.8	14466.8
pCLE40-1	0	24.6446	135.434	335.761	550.838	843.065	1108.62	1400.8	1685.81	1861.62	1984.02	2201.25	2346.2	2363.98	2536.39	2495.63	2582.3	2583.52	2676.65	2582.35	2683.89	2742.6	2725.6	2932.78	2892.94	2722.68	2855.73	2884.6	2927.44	2784.97	2904.2	3091.26	3297.45	3656.02	3622.23	3978.33	4259.39	4976.2	5559.82	5163.52
pCLE40-2	0	40.8976	175.419	436.647	760.288	1084.68	1411	1748.52	1980.13	2251.64	2512.46	2656.96	2868.78	3252.36	3289.19	3459.74	3552.84	3684.61	3878.68	4154.42	4083.31	4142.77	4311.72	4374.97	4355.84	4686.55	4659.29	4619.24	4817.76	5007.73	5164.92	4994.83	5206.82	5407.11	5539.84	5910.94	6295.21	6758.31	7108.15	7248.16
pCLE40-3	0	24.9915	98.225	237.062	412.423	607.583	753.994	882.195	989.454	1098.7	1182.51	1242.5	1270.97	1310.27	1365.41	1473.46	1459.05	1563.54	1551.23	1550.34	1527.82	1552.81	1592.91	1614.08	1668.78	1623.39	1655.86	1621.25	1558.49	1569.75	1524.8	1491.33	1570.25	1611.48	1685.81	1803.28	1961.5	2147.16	2335.97	2478.81
Ctr-1	0	35.2264	140.407	323.809	601.744	891.751	1254.1	1609.26	1917.41	2270.93	2277.16	2743.15	3303.79	3770.44	4066.18	4651.54	5171.87	5399.49	5915.12	6245.23	6550.59	8251.92	8468.81	9138.69	9342.48	9535.95	10066.9	10644.2	10958.3	10586.8	11585.4	11832.2	12844	13751.4	15889.5	17593	18399.7	19945.6	22488.7	24379.9
Ctr-2	0	75.7582	267.858	554.121	876.246	1237.14	1657.43	1999.23	2371.89	2833.99	3370.12	4020.99	4569.77	4706.86	4856.98	5442.26	6052.46	6730.34	7055.84	7788.52	8406.7	8621.33	9772.45	10643.8	10777.5	12080	11266.8	12189.4	13019.5	13971.8	14955.4	14771.2	14941.9	15934	16599.6	18383.7	19149.6	21138.9	19939.7	19835
Ctr-3	0	73.5139	263.663	548.124	884.986	1257.98	1744.24	2237.64	2661.83	3405.38	3901.58	4488.03	5147.33	5673.21	6421.25	7302.25	8227.85	8780.74	9936.32	10464.6	11669.8	12668	13215.8	14764.9	15157.6	15712.3	17193	16684.9	17379.5	17569.8	17339	17807	18147.6	19886	20559.5	21114.9	22667.5	24959.2	25901.3	24973.8
pSCR-1	0	20.8475	69.7774	167.425	420.384	758.935	1133.5	1476.26	1984.06	2267.46	2596.58	2965.76	3263.61	3520.86	3721.1	4037.09	4120.18	4452.49	4776.35	4802.32	4938.26	5072.58	4844.11	5093.98	5194.72	5322.36	5245.65	5375.47	5575.12	5433.7	5492.07	5392.34	5710.15	5954.39	6182.76	6550.16	6639.39	7353.73	7817.38	8308.88
pSCR-2	0	42.6307	172.602	426.857	801.266	1227.72	1772.66	2188.46	2812.32	3319.33	3746.73	4199.43	4561.4	4763.21	5398.61	5610.24	5845.13	5981.91	5942.1	6452.09	6804.59	6741.08	7105.87	7147.35	7512.71	7633.83	7826.19	7358.81	7631.71	7425.23	7782.38	7561.25	8054.29	8264	9149.8	9743.63	10537.4	11204.9	11843	11912.8
pSCR-3	0	39.4992	178.311	523.525	1036.3	1619.57	2267.03	2908.23	3500.71	4405.59	4925.94	5220.17	5630.93	5807.38	6306.97	6390.77	6606.17	6846.45	7209.4	7229.16	7181.66	7628.65	8054.57	8453.65	8132.55	8452.17	8731.53	9148.99	8977.02	9496.96	9969.93	9973.52	10070.6	10912.2	11479.1	11877.8	13186.5	14015.3	14594	15780
pSHR-1	0	22.3737	87.9463	204.962	384.529	647.814	930.934	1266.94	1667.79	1969.51	2247.31	2458.2	2682.23	2856.18	2956.46	3136.64	3225.76	3291.73	3458.81	3816.82	3755.86	3721.24	3758.59	3873.02	3912.88	4060.74	4246.89	4234.22	4126.52	4143.73	4252.73	4108	4239.89	4581.6	4924.79	5100.63	5346.23	5347.91	5843.8	6485.3
pSHR-2	0	63.9481	265.836	529.404	915.278	1262.68	1623.34	1971.09	2349.42	2488.1	2827.45	3011.82	3186.06	3450.37	3430.68	3619.53	3562.46	3671.75	3606.45	3823.1	3810.56	3957.64	3881.02	3976.16	4135.44	3931.25	4187.44	4093.36	4159.17	4001.84	4011.05	4071.41	4044.38	4196.08	4546.26	4713.42	4597.28	4825.48	4946.54	4946.18
pSHR-3	0	148.92	493.547	950.946	1444.96	1935.77	2430.77	2896.18	3322.96	3593.29	3854.32	3997.61	4207.6	4249.68	4337.42	4569.21	4465.83	4650.14	4703.8	4879.18	4753.74	4874.77	4891.89	4751.21	4956.56	5067.93	5096.79	5317.14	5310.35	5235.13	5276.75	5242.42	5661.96	5947.07	5793.76	6191.96	6280.71	6445.07	6779.35	6867.09
pWER-1	0	16.8951	69.7761	172.839	349.448	574.449	834.889	1118.44	1388.4	1538.99	1728.21	1814.09	2077.3	2083.42	2313.21	2275.87	2366.94	2422.82	2501.52	2468.62	2505.57	2532.06	2506.23	2502.18	2519.63	2539.45	2499.98	2585	2569.04	2449.49	2490.79	2547.04	2419.05	2482.85	2649.34	2583.29	2766.74	2710.43	3061.19	3080.27
pWER-2	0	20.7388	98.2096	241.94	462.649	723.9	1066.77	1413.45	1773.73	2031.09	2303.34	2422.45	2523.53	2650.71	2623.17	2667.91	2713.57	2717.16	2839.04	2958.29	3009.34	3046.01	3057.49	2991.12	3112.76	3149.39	3112.61	3200.67	3231.21	3140.17	3271.73	3261.45	3282.7	3578.71	3431.66	3815.8	3888.6	4239.23	4284.6	4229.56
pWER-3	0	44.5377	197.184	423.55	712.48	947.696	1252.34	1430.25	1714.29	1869.69	1853.72	1999.77	1931	2161.3	2115.72	2161.15	2117.52	2035.23	2204.1	2113.66	2136.26	2209.96	2182.36	2274.49	2239.33	2217.68	2328.31	2322.08	2317.96	2273.76	2254.6	2200.91	2177.28	2245.67	2421.41	2508.98	2563.88	2785.37	2749.56	2670.59
pWOX5-1	0	24.9681	96.6545	243.843	439.101	636.975	979.976	1309.32	1553.08	1937.44	2186.49	2563.28	2873.66	2856.7	3021.51	3224.7	3280.58	3227.13	3087.44	3306.91	3263.64	3447.18	3464.36	3518.79	3559.88	3582.69	3669.55	3615.4	3795.12	3629.17	3727.97	3559.87	3650.56	3767.24	4070.2	4214.21	4325.28	4674.72	4807.76	4966.22
pWOX5-2	0	68.3381	238.137	546.031	957.063	1497.12	1964.33	2548.99	3148.64	3616.56	4204.34	4589.81	5025.06	5270.33	5642.66	5867.74	6173.85	6384.12	6874.32	7054.92	7293.35	7508.96	7604.33	8017.54	7947.13	7993.11	8174.38	8070.9	8416.26	8378.41	8284.1	8554.3	8621.37	8723.51	9212.82	9696.3	10015.5	10218.3	10802.6	11110.7
pWOX5-3	0	46.8677	230.999	610.72	1168.75	1768.72	2356.81	2923.79	3632.6	4082.14	4521.95	4712.29	4936.2	5089.62	5208.67	5386.79	5780.44	5699.48	5781.72	5988.55	6114.9	6083.47	6210.49	6201.68	5921.62	6067.39	5995.17	5907.13	5871.82	5814.15	5626.29	5877.36	5894.6	6035.21	6221.9	6624.71	6821.44	7081	7100.22	7569.89
Coordinated motility	8.75 (mins)	17.5	26.25	35	43.75	52.5	61.25	70	78.75	87.5	96.25	105	113.75	122.5	131.25	140	148.75	157.5	166.25	175	183.75	192.5	201.25	210	218.75	227.5	236.25	245	253.75	262.5	271.25	280	288.75	297.5	306.25	315	323.75	332.5	341.25
pAPL-1	0.54051	0.521437	0.547181	0.526082	0.548373	0.523235	0.487477	0.457552	0.48249	0.47933	0.537458	0.496652	0.49239	0.435822	0.417453	0.404908	0.416363	0.455332	0.402402	0.425947	0.386046	0.402796	0.396418	0.44814	0.381653	0.373528	0.39812	0.407273	0.364696	0.306241	0.292078	0.356524	0.331024	0.285067	0.288967	0.211088	0.222165	0.205259	0.255192
pAPL-2	0.44191	0.433003	0.376806	0.475292	0.459826	0.447412	0.454835	0.38946	0.454557	0.386027	0.300084	0.253168	0.292351	0.280459	0.260364	0.252186	0.323055	0.303034	0.275252	0.288417	0.256251	0.323736	0.303356	0.331491	0.321411	0.318366	0.329386	0.2937	0.288232	0.301734	0.301385	0.2915	0.251954	0.281768	0.283872	0.232017	0.344609	0.241225	0.22599
pAPL-3	0.515649	0.520377	0.470924	0.484214	0.492426	0.493779	0.486261	0.527498	0.506957	0.550458	0.496765	0.518531	0.485872	0.391704	0.433435	0.396297	0.408574	0.454656	0.41371	0.408991	0.340815	0.341126	0.28599	0.287319	0.309944	0.355419	0.303411	0.287007	0.299165	0.302904	0.239549	0.262432	0.273935	0.273043	0.273208	0.285783	0.281397	0.279511	0.21274
pCLE40-1	0.707626	0.724255	0.756635	0.727644	0.753749	0.752957	0.724736	0.70792	0.712581	0.711078	0.690055	0.694827	0.651059	0.632463	0.639304	0.690655	0.714179	0.633374	0.640076	0.524809	0.684181	0.647352	0.676897	0.63045	0.545443	0.667666	0.58352	0.532611	0.677432	0.487121	0.632302	0.638072	0.567895	0.663158	0.542693	0.639887	0.658874	0.541298	0.645847
pCLE40-2	0.642046	0.718888	0.772305	0.763314	0.740754	0.736617	0.703645	0.758247	0.73369	0.741975	0.693737	0.744075	0.717954	0.690451	0.695313	0.642589	0.626154	0.69736	0.688184	0.61699	0.682861	0.639853	0.610825	0.66185	0.639012	0.586056	0.636499	0.638522	0.643275	0.658223	0.626876	0.601295	0.660729	0.628728	0.636237	0.692875	0.64685	0.646487	0.594386
pCLE40-3	0.614446	0.589587	0.622581	0.585602	0.648834	0.649747	0.595826	0.656088	0.638052	0.6685	0.626563	0.678788	0.65381	0.630583	0.532101	0.609559	0.642242	0.617664	0.606518	0.439763	0.579771	0.648049	0.628689	0.580208	0.369245	0.611621	0.55646	0.58767	0.54321	0.471136	0.606746	0.561298	0.57556	0.588447	0.504117	0.616001	0.609202	0.612461	0.625816
Ctr-1	0.580537	0.487131	0.506423	0.480697	0.504011	0.516065	0.461421	0.426996	0.410086	0.368358	0.268391	0.307164	0.291898	0.259013	0.257301	0.206272	0.314793	0.338554	0.30724	0.321013	0.306669	0.3064	0.310152	0.34098	0.331485	0.360461	0.359798	0.327056	0.325815	0.30874	0.321724	0.308361	0.262866	0.256826	0.255887	0.254609	0.213379	0.212542	0.182299
Ctr-2	0.500273	0.431375	0.3963	0.431901	0.398167	0.349978	0.236704	0.279963	0.302263	0.329431	0.346657	0.3133	0.276519	0.323669	0.339607	0.347334	0.33732	0.344304	0.399472	0.347432	0.305261	0.340803	0.382901	0.283538	0.284915	0.242658	0.233861	0.315814	0.280782	0.287842	0.384545	0.268498	0.305098	0.264215	0.246864	0.323133	0.179421	0.317821	0.203744
Ctr-3	0.540036	0.481267	0.511244	0.500932	0.509798	0.438145	0.358104	0.422219	0.413263	0.363138	0.367335	0.332883	0.34555	0.354082	0.382734	0.330745	0.35723	0.352065	0.355324	0.303917	0.332138	0.320519	0.408241	0.310794	0.316505	0.339452	0.371331	0.310858	0.288843	0.327666	0.309724	0.252769	0.221503	0.285714	0.30325	0.218587	0.179486	0.225571	0.191804
pSCR-1	0.539897	0.543602	0.745418	0.783026	0.796778	0.813005	0.776675	0.787467	0.817596	0.765354	0.696728	0.722747	0.660948	0.670428	0.685851	0.652832	0.703243	0.712646	0.622393	0.640613	0.648706	0.700653	0.647676	0.529073	0.601111	0.58587	0.597828	0.593954	0.580114	0.586713	0.638305	0.642841	0.540788	0.646423	0.61499	0.668837	0.64106	0.588216	0.64422
pSCR-2	0.633937	0.642692	0.652727	0.687758	0.692376	0.672986	0.681982	0.735851	0.714338	0.718416	0.783501	0.744013	0.739833	0.748981	0.731382	0.77257	0.766882	0.781555	0.736866	0.722294	0.706686	0.744011	0.686386	0.646697	0.651043	0.719851	0.663089	0.61405	0.579851	0.580601	0.599977	0.588628	0.548165	0.562081	0.622676	0.585084	0.546034	0.545799	0.453971
pSCR-3	0.617626	0.681329	0.67558	0.712451	0.680364	0.682685	0.719776	0.693037	0.698237	0.747418	0.728021	0.784467	0.741618	0.704275	0.727542	0.648866	0.701866	0.66874	0.607476	0.665288	0.703612	0.694394	0.639863	0.658066	0.605953	0.620919	0.614472	0.584175	0.58051	0.62068	0.578761	0.527344	0.486532	0.515096	0.625862	0.586886	0.530932	0.52985	0.443098
pSHR-1	0.803023	0.860599	0.884474	0.847475	0.836099	0.879947	0.820258	0.831698	0.79578	0.765276	0.709721	0.788216	0.758645	0.672765	0.729034	0.660827	0.674511	0.702767	0.815258	0.635236	0.685008	0.714737	0.632158	0.622674	0.674674	0.568632	0.601944	0.560334	0.461816	0.540023	0.597644	0.685577	0.587056	0.657789	0.602934	0.534726	0.608185	0.722754	0.683987
pSHR-2	0.77285	0.804842	0.788189	0.806407	0.782421	0.797934	0.803479	0.823367	0.730206	0.754059	0.712489	0.747887	0.683696	0.675955	0.683121	0.650017	0.639996	0.592888	0.609494	0.620602	0.59519	0.540475	0.656946	0.491031	0.598436	0.55804	0.504025	0.599871	0.533391	0.547427	0.546584	0.529469	0.424527	0.476242	0.473728	0.499181	0.549493	0.512008	0.38188
pSHR-3	0.749247	0.752527	0.74791	0.741646	0.769459	0.762018	0.743349	0.740806	0.768098	0.689554	0.684007	0.652513	0.68236	0.671362	0.627441	0.598703	0.688331	0.608105	0.589705	0.570949	0.617048	0.59212	0.610709	0.652663	0.656846	0.627688	0.630138	0.681583	0.685496	0.662942	0.649913	0.653312	0.618805	0.562431	0.482855	0.535198	0.502266	0.507261	0.497218
pWER-1	0.773923	0.742343	0.741592	0.752943	0.750357	0.719145	0.740994	0.76309	0.708261	0.731895	0.738834	0.688419	0.664082	0.686546	0.705458	0.718515	0.579835	0.584974	0.733287	0.716937	0.601925	0.705246	0.482207	0.676914	0.6164	0.616381	0.626149	0.628821	0.439969	0.614312	0.562974	0.667219	0.4118	0.569792	0.559723	0.503521	0.589095	0.513758	0.547832
pWER-2	0.773398	0.769499	0.787128	0.721	0.751657	0.754783	0.720236	0.732276	0.699313	0.668661	0.638243	0.639943	0.640836	0.666926	0.664156	0.677332	0.619151	0.619959	0.5921	0.479262	0.510291	0.57204	0.540302	0.589885	0.523912	0.360552	0.513185	0.525664	0.39913	0.324796	0.467877	0.376163	0.405383	0.370629	0.39337	0.444697	0.494295	0.403287	0.257064
pWER-3	0.771958	0.768458	0.752284	0.737894	0.778057	0.799966	0.802047	0.779264	0.811388	0.777149	0.671925	0.737109	0.725882	0.689566	0.637705	0.691355	0.660293	0.595307	0.546372	0.633734	0.591543	0.498591	0.529836	0.566166	0.538971	0.439062	0.475454	0.357773	0.363321	0.345501	0.512036	0.422087	0.336403	0.368941	0.381135	0.34568	0.382154	0.400554	0.28859
pWOX5-1	0.587001	0.570508	0.660968	0.584018	0.554275	0.552801	0.560792	0.539967	0.66909	0.704737	0.671794	0.663271	0.543743	0.791945	0.742601	0.705133	0.591932	0.655939	0.745143	0.636766	0.599604	0.696822	0.601663	0.710639	0.582707	0.635242	0.538706	0.7455	0.584959	0.545889	0.628814	0.630743	0.550323	0.54333	0.629895	0.678517	0.572346	0.563445	0.553936
pWOX5-2	0.781867	0.688616	0.715968	0.703922	0.696075	0.684925	0.655132	0.676893	0.733083	0.739581	0.785067	0.750946	0.795213	0.773266	0.739615	0.69692	0.769318	0.732327	0.716869	0.67202	0.689353	0.697744	0.666776	0.606772	0.651288	0.674191	0.69032	0.616023	0.560992	0.634533	0.660366	0.578593	0.547524	0.60332	0.590308	0.638317	0.66395	0.581255	0.639808
pWOX5-3	0.664369	0.696729	0.742757	0.757683	0.740053	0.753099	0.731689	0.721635	0.703497	0.68667	0.661586	0.66821	0.726519	0.732568	0.724387	0.64014	0.682898	0.662717	0.599659	0.645031	0.633704	0.657497	0.530031	0.617708	0.565441	0.566011	0.670957	0.581984	0.643968	0.50019	0.5965	0.581761	0.520615	0.60242	0.460864	0.553328	0.558271	0.550205	0.489576
DR5:VENUS Intensity	0 (mins)	8.75	17.5	26.25	35	43.75	52.5	61.25	70	78.75	87.5	96.25	105	113.75	122.5	131.25	140	148.75	157.5	166.25	175	183.75	192.5	201.25	210	218.75	227.5	236.25	245	253.75	262.5	271.25	280	288.75	297.5	306.25	315	323.75	332.5	341.25
pAPL-1	6.73228	6.02439	4.78351	4.50508	7.43636	7.02047	6.79348	9.9467	7.53699	7.68779	8.2953	7.77828	8.37446	7.18319	3.05055	4.49351	4.5182	4.89662	2.78049	3.17226	3.97436	4.82522	3.66817	4.98834	7.16667	7.45023	7	5.79391	9.83412	13.6979	11.4399	12.1393	12.2197	13.7862	12.269	13.3105	10.0856	11.5261	12.2849	11.4107
pAPL-2	3.46795	2.09249	1.12376	1.62946	2.34902	1.63137	1.10623	0.949843	0.724638	0.662983	0.442308	0.612658	0.763636	0.454545	0.431034	0.549889	0.941176	0.89172	0.878788	0.801242	1.53877	1.69231	1.4898	1.70423	1.46234	1.14108	1.80132	2.07174	1.96644	2.35903	2.76957	2.4612	3.02098	2.89951	3.46875	4.40449	3.80692	3.92581	4.87889	4.7446
pAPL-3	0.87574	1.33333	1.80296	0.991597	0.640625	0.0648855	0.0544218	0.143813	0.128378	0.116279	0.162866	0.028125	0.00940439	0.16338	0.0867052	0.206997	0.0735695	0.0758427	0.0490463	0.3257	0.186275	0.230216	0.182464	0.161074	0.04158	0.308793	0.279441	0.141473	0.319231	0.302632	0.539197	0.355641	0.40797	0.647059	0.848624	0.82801	1.10052	1.18732	0.920245	1.00673
pCLE40-1	6.82329	6.48496	6.45387	8.37455	8.24918	8.18012	6.875	7.35657	6.03601	6.71508	6.54593	7.87949	7.85751	5.3886	4.91005	6.27735	6.68	8.05025	6.99492	6.73869	8.29243	11.1377	12.6589	12.7192	11.6589	14.3919	19.0402	22.7221	22.6425	23.2	29.0866	33.1625	35.9571	35.2248	37.3333	41.8045	43.3796	45.9298	47.145	46.863
pCLE40-2	1.9763	1.36697	1.01754	0.903846	1.07071	1.67463	1.01337	1.00765	1.52727	1.83627	1.42636	1.33668	1.80476	2.39454	2.39252	2.4108	2.91685	3.93289	4.13808	5.39013	5.98261	8.01927	10.2664	11.3548	11.2971	14.9091	15.2298	15.7696	19.1034	19.2965	22.2288	22.1197	21.4431	25.0606	25.9581	27.9711	29.9951	30.496	31.3687	32.8457
pCLE40-3	6.65649	7.82	5.79781	7.17411	6.47464	3.47535	3.2462	2.65544	3.05955	1.50245	1.53671	2	1.92657	3.04104	1.5	1.85553	3.24569	3.72784	4.98747	3.21158	3.95579	4.9922	6.35872	8.43487	6.97571	7.92137	10.2578	12.988	15.558	13.2685	14.3256	18.6751	22.3943	23.659	20.9253	24.5501	29.198	30.0804	32.3443	28.4265
Ctr-1	11.6609	13.2132	9.41096	12.9702	17.9126	15.8804	14.801	13.4478	6.16742	4.22857	2.76371	2.07025	2.53516	1.25397	2.15613	2.28102	1.26389	1.97909	3.38614	3.26316	2.21495	1.87975	2.25378	3.34234	2.96221	2.67112	2.71733	4.563	3.79016	4.21002	5.2716	5.34375	7.6791	8.67717	9.50685	7.30409	8.30183	9.5	10.0952	9.07336
Ctr-2	29.1626	26.4122	22.7946	22.9401	19.0514	14.7173	12.5738	7.94382	9.41722	12.2576	11.3547	12.1723	9.50667	13.8344	16.9956	16.1303	20.5504	21.0682	22.0775	27.0689	26.8268	23.727	22.6462	26.454	29.3916	29.8561	23.7973	31.0034	27.119	26.0584	23.9929	24.0884	28.3368	25.9545	24.2891	25.6076	20.8017	23.9306	20.0151	18.6425
Ctr-3	16.654	20.6142	18.1103	17.2071	15.1981	10.042	12.2349	12.9339	10.6414	9.18421	7.72063	8.5582	7.95078	4.95652	7.07612	6.09449	5.91731	6.51823	5.50773	7.87317	6.0529	6.20352	5.56563	8.00498	9.39202	8.86916	8.84597	10.2432	9.64637	8.11011	11.6277	10.302	10.957	8.45055	9.75058	12.0852	12.5251	10.3565	8.6474	12.4846
pSCR-1	1.81068	1.05882	0.868217	0.90681	0.395018	0.679012	0.47093	0.541333	0.712676	0.555851	0.759894	0.242744	0.358839	0.615	0.712159	0.595588	1.10539	1.689	1.76355	1.99065	2.43467	3.82512	4.0186	4.60235	4.98364	7.10979	8.45958	9.64637	9.32212	11.2961	14.5274	14.8781	15.5058	14.7197	14.6519	17.0771	17.6559	18.4915	17.6472	18.4407
pSCR-2	16.6367	13.6431	13.4702	16.5629	13.8426	12.72	8.92487	10.2333	8.58837	5.67529	5.37879	6.36232	6.4907	6.77149	6.2645	6.1652	9.37174	10.6397	10.8528	11.0619	13.6457	15.8707	19.7219	19.4955	19.2044	22.9781	29.5361	32.0465	35.9292	31.6564	33.9833	41.7762	42.4818	38.1186	46.3917	50.987	46.4819	49.9196	54.8966	60.2587
pSCR-3	13.2619	12.8348	12.5146	15.4007	15.4899	15.6279	14.123	14.8844	15.947	16.5762	15.2241	16.482	17.135	17.2072	17.9477	17.0804	18.9006	18.6594	19.6462	17.5122	19.8317	23.3786	22.2535	23.2639	23.1481	27.8889	30.0323	30.9471	29.3562	34.0151	38.2103	38.5037	40.4785	37.4393	43.4653	48.9249	50.6571	50.4501	48.1971	52.38
pSHR-1	16.3131	15.2402	16.4	13.9606	13.6381	13.5774	12.5053	11.0805	12.2824	10.4346	10.0396	10.1597	9.79876	8.98689	8.92212	10.6576	11.5606	13.6358	14.503	16.8012	19.0407	22.9723	24.6496	28.5123	33.0941	38.1689	40.2452	47.3747	46.4816	46.971	53.7354	55.1546	59.9046	59.3495	67.219	65.5147	75.2547	72.1393	72.2298	77.4034
pSHR-2	14.0385	10.0957	10.6744	12.9431	12.8397	13.6423	12.6598	11.878	12.622	12.6544	14.9499	15.1445	16.6989	17.6074	21.2437	25.1281	27.9546	32.4161	35.9165	44.4759	46.371	53.9852	57.4207	65.4167	69.4581	73.4124	81.445	84.2368	89.3699	90.5233	94.7387	98.0068	100.592	105.235	103.763	111.408	109.654	112.355	115.997	113.127
pSHR-3	11.3827	13.1504	12.1533	13.9869	13.5215	15.0299	13.3062	12.0351	11.8427	13.6261	13.1255	14.9894	16.6782	19.0124	21.61	24.4787	28.9167	33.8908	38.9733	46.4362	49.7314	55.281	62.1977	68.549	73	79.8516	80.4492	86.8848	91.5551	94.3056	100.418	101.862	109.561	115.417	115.027	121.957	125.475	126.944	129.558	133.009
pWER-1	6.39143	6.81089	6.96306	5.38619	4.50864	5.15023	5.24524	5.71514	4.27745	4.37576	5.99006	6.2466	5.68072	6.22535	9.0625	9.78752	10.9232	10.6134	14.3778	15.6523	18.0141	19.4074	20.7531	22.7676	31.4226	32.5594	36.2887	37.9283	39.7714	49.1687	49.67	49.0448	46.0522	55.1011	60.2733	63.5356	63.4126	63.4668	69.7957	71.832
pWER-2	17.8073	15.1005	12.3504	9.53571	9.55926	8.15719	6.13916	6.16817	4.88529	4.09742	3.8547	4.31793	4.52231	3.26234	3.53927	4.81414	5.96231	7.23325	7.91328	10.2642	12.987	15.7649	17.0541	19.4833	20.544	21.609	25.5472	28.9346	31.0623	34.2601	35.5699	39.0459	41.5137	42.2212	46.3284	51.9393	50.6678	54.0039	60.9368	61.6057
pWER-3	16.8455	9.62712	13.3022	5.6478	4.20482	4.02174	4.28962	2.14124	2.03415	1.27354	1.09756	1.43388	1.70073	2.36508	2.98876	3.74453	4.9404	6.3817	7.52303	9.34006	12.0876	16.3383	17.3364	21.9415	22.6246	25.0365	25.2943	32.0483	33.1306	37.9365	38.289	45.1275	48.4721	48.4	49.0193	51.898	59.1538	60.1641	65.4804	62.3149
pWOX5-1	10.444	14	12.9018	10.5817	10.5961	7.41713	9.07692	8.89202	7.41915	12.0466	14.125	17.1423	15.2337	10.0271	18.4454	18.7105	19.1869	13.6327	20.4892	23.1831	23.6163	24.8408	21.5859	29.6064	31.7562	33.8651	33.5947	37.4052	42.5556	49.3476	51.6134	51.1374	60.5386	65.7484	67.1084	63.0725	70.9142	74.2872	75.4875	77.7184
pWOX5-2	16.4184	12.0078	11.6138	13.6817	14.4631	13.6736	10.8224	11.9151	12.248	14.5515	12.2966	11.0602	13.0885	12.7664	15.3314	11.2296	15.0073	16.882	18.7951	17.1715	18.6893	23.2505	26.2746	26.5326	26.7016	35.6147	37.3364	41.5298	40.4954	46.3986	49.282	52.3388	51.5397	54.3181	58.8321	63.344	64.2474	62.1775	67.6828	71.1847
pWOX5-3	12.3785	9.51082	10.0748	7.33459	8.04317	8.09231	9.17711	8.59406	8.02457	9.44009	9.5	8.97489	10.678	13.9599	16.8514	17.821	18.3894	23.9955	28.4977	31.9097	31.8296	37.4745	48.6296	48.9045	54.6966	57.7786	61.7267	71.771	74.9954	72.7244	80.1918	87.6359	90.2969	89.8575	90.7984	102.132	103.868	107.546	104.858	106.975
Acceleration	17.5 (mins)	26.25	35	43.75	52.5	61.25	70	78.75	87.5	96.25	105	113.75	122.5	131.25	140	148.75	157.5	166.25	175	183.75	192.5	201.25	210	218.75	227.5	236.25	245	253.75	262.5	271.25	280	288.75	297.5	306.25	315	323.75	332.5	341.25
pAPL-1	182.119	192.252	210.667	248.562	247.003	208.717	213.831	216.641	209.534	209.353	204.749	216.639	223.551	230.32	218.129	197.468	208.112	218.919	224.113	249.728	210.537	210.163	213.114	227.214	209.38	227.46	252.668	226.334	236.556	243.732	234.772	223.496	235.487	257.629	255.695	248.986	240.58	258.606
pAPL-2	291.554	265.287	249.407	234.191	251.137	224.865	229.322	218.507	210.644	215.106	200.796	219.888	212.333	220.409	216.834	225.562	249.446	216.558	249.441	239.575	236.149	241.971	226.895	245.735	233.666	243.213	235.837	224.574	231.293	227.145	219.555	242.551	230.357	224.749	224.611	226.256	219.43	203.301
pAPL-3	309.206	262.923	252.423	243.599	230.804	227.011	218.804	206.088	198.578	196.062	202.778	184.089	183.521	199.61	201.011	196.094	193.664	231.48	209.883	206.007	204.516	237.131	229.795	213.265	225.499	233.922	248.552	221.851	266.267	250.377	245.724	259.601	256.369	247.449	234.163	222.153	229.81	253.88
pCLE40-1	179.464	148.562	173.091	126.408	115.324	180.817	155.876	168.187	127.28	115.305	115.244	145.13	105.934	152.227	127.287	114.511	155.205	148.617	135.348	175.824	121.627	102.452	163.961	132.564	179.276	127.333	136.172	195.352	190.419	150.547	114.492	134.845	150.817	129.815	174.44	125.601	163.167	168.132
pCLE40-2	219.563	152.076	125.632	139.984	149.944	169.39	137.432	127.39	120.964	124.014	118.179	118.846	109.892	97.9314	120.161	115.813	106.32	104.575	118.94	99.3011	110.697	109.189	116.199	111.348	121.173	103.245	119.185	114.745	107.316	108.051	109.154	123.81	141.491	126.877	111.59	111.046	106.246	112.093
pCLE40-3	236.657	160.146	145.812	217.067	199.597	143.66	145.919	174.514	168.995	133.909	109.508	114.442	217.609	153.878	151.705	120.7	99.7105	196.193	164.37	129.555	110.127	99.3685	172.42	130.998	138.05	121.278	107.25	192.384	139.545	173.469	124.665	107.99	164.629	135.222	163.405	127.019	105.12	214.419
Ctr-1	210.224	239.575	218.385	234.703	257.287	244.978	271.871	235.871	252.761	274.296	259.573	248.752	258.083	267.861	268.535	268.855	251.261	256.61	263.142	268.474	268.148	263.374	260.918	270.441	271.502	260.252	259.872	261.295	272.667	264.179	269.823	271.414	263.898	261.572	270.965	252.454	228.875	279.582
Ctr-2	257.445	261.317	252.671	245.094	237.189	254.156	247.048	275.415	262.854	256.179	257.399	310.351	286.705	275.725	279.626	283.04	286.868	276.788	283.242	311.723	281.842	262.497	275.748	275.851	304.065	271.683	283.489	261.722	242.341	254.303	281.351	242.672	269.094	238.174	252.473	263.267	253.711	244.909
Ctr-3	259.187	277.408	251.242	222.357	213.188	265.96	266.946	279.187	269.128	297.495	256.73	243.991	257.626	278.541	251.769	258.444	249.341	272.354	281.957	249.439	267.475	264.576	274.381	259.305	252.191	259.132	255.803	236.424	232.677	237.838	247.929	225.915	256.895	246.362	241.43	242.485	282.226	261.117
pSCR-1	319.905	228.69	231.117	124.192	187.781	155.41	173.767	118.536	111.928	162.377	127.483	131.576	120.361	148.049	116.31	165.767	120.297	134.458	121.072	193.928	127.287	108.698	152.478	131.561	108.624	120.752	187.999	148.726	154.578	132.812	118.69	176.943	140.32	218.491	120.47	117.877	167.379	135.601
pSCR-2	191.433	199.657	163.326	143.582	166.085	195.924	145.876	160.864	128.907	158.181	118.593	110.271	121.376	108.043	148.529	119.172	122.828	120.776	128.118	137.334	113.371	122.827	128.622	129.232	156.066	126.7	131.363	177.151	134.347	164.257	132.321	173.591	162.298	149.897	173.282	134.31	186.242	146.382
pSCR-3	241.825	254.44	200.683	188.234	227.664	195.809	212.335	198.803	194.043	174.511	198.003	151.677	128.435	187.981	177.666	162.852	161.109	179.955	155.423	183.569	139.877	124.57	169.966	174.372	139.629	135.458	166.418	151.544	168.102	164.913	130.594	155.333	138.743	175.267	153.213	128.997	164.464	170.237
pSHR-1	100.99	98.8974	94.6656	98.751	101.686	101.405	104.741	112.745	112.604	114.081	114.878	112.286	114.051	92.5976	97.2194	109.042	119.369	118.312	129.104	122.039	120.61	112.105	114.254	104.57	105.912	116.784	112.341	105.031	126.613	102.978	110.541	106.602	119.327	128.33	119.912	115.078	135.231	134.561
pSHR-2	158.414	135.188	146.478	185.741	158.605	122.333	130.134	120.907	122.32	115.93	111.659	114.588	134.263	135.732	123.391	105.681	126.956	142.742	136.287	110.236	114.078	127.585	141.231	117.663	132.68	149.74	169.539	166.108	138.076	146.254	128.168	125.327	131.043	129.654	134.477	136.629	138.169	122.638
pSHR-3	209.832	203.724	203.831	161.292	159.951	157.237	138.6	144.975	136.735	121.294	122.749	109.415	113.699	104.72	109.051	109.44	110.835	108.078	108.614	113.016	103.576	108.462	115.97	122.8	115.591	116.986	117.393	107.747	106.407	107.926	100.302	117.938	100.161	103.121	97.0447	97.478	94.8716	91.7699
pWER-1	108.594	141.601	125.246	135.928	147.63	119.579	195.426	136.889	165.586	100.593	152.503	115.743	202.796	104.141	114.522	161.355	155.926	139.106	101.168	119.424	176.881	128.498	159.653	94.4887	87.7231	131.665	85.3149	122.886	106.955	103.031	204.087	201.845	117.633	103.932	135.994	102.669	144.524	97.0438
pWER-2	131.131	112.343	130.021	119.635	125.397	124.67	120.417	122.068	130.211	133.626	138.174	116.073	121.111	104.298	106.927	107.47	135.468	137.821	114.628	110.368	125.856	139.215	113.353	100.601	112.306	111.703	110.519	112.563	104.41	113.474	116.804	132.522	158.441	125.504	114.782	110.651	142.12	115.276
pWER-3	214.39	144.916	188.231	146.184	140.345	132.01	133.163	107.328	115.95	121.542	117.548	117.159	108.444	108.049	110.027	99.2255	110.156	139.104	110.533	102.135	122.257	129.65	120.883	116.562	126.82	144.051	127.01	121.749	118.872	128.274	111.1	112.862	117.512	107.052	107.826	128.656	151.747	132.776
pWOX5-1	194.033	224.916	185.809	250.635	185.043	177.213	277.042	330.394	173.193	145.368	147.015	256.07	353.979	175.742	115.225	323.336	311.094	149.475	173.519	135.012	243.141	304.89	128.683	138.366	235	211.591	197.448	180.542	108.852	240.048	311.273	150.709	133.97	289.999	355.814	142.252	116.774	185.624
pWOX5-2	152.457	177.386	169.864	163.802	192.332	177.192	143.472	153.363	156.049	179.681	126.827	130.418	102.846	163.408	161.013	124.972	103.816	139.248	124.066	139.001	101.991	122.573	126.672	140.273	106.341	111.422	176.556	121.394	126.768	112.521	151.62	123.68	146.412	112.378	124.186	138.133	141.257	124.427
pWOX5-3	254.501	200.266	189.447	195.874	159.795	160.579	180.687	169.526	155.899	174.529	216.298	174.473	119.109	113.163	161.242	185.237	126.668	119.117	142.694	119.413	180.088	138.292	116.853	118.382	105.545	148.966	138.314	152.502	142.474	184.45	165.175	129.24	158.196	148.946	133.85	116.421	133.011	145.82
Instantaneous Angle	8.75 (mins)	17.5	26.25	35	43.75	52.5	61.25	70	78.75	87.5	96.25	105	113.75	122.5	131.25	140	148.75	157.5	166.25	175	183.75	192.5	201.25	210	218.75	227.5	236.25	245	253.75	262.5	271.25	280	288.75	297.5	306.25	315	323.75	332.5	341.25
pAPL-1	1.14543	1.11126	1.11705	1.0547	1.11743	1.15034	1.11328	1.09259	1.13556	1.13871	1.13201	1.12286	1.1469	1.18206	1.14092	1.11855	1.16902	1.12469	1.05067	0.997223	1.11211	1.12549	1.12975	1.07482	1.09235	1.11954	1.1352	1.15017	1.13151	1.12819	1.11917	1.08127	1.04915	1.12364	1.12087	1.03948	1.09093	1.10505	1.0031
pAPL-2	1.09718	1.07823	1.04916	1.06896	1.1478	1.15348	1.16754	1.12011	1.13551	1.13697	1.11587	1.06664	1.04965	1.01984	1.09035	1.03632	1.03145	1.07648	1.07705	1.05195	1.07127	1.07538	1.10165	1.08969	1.03576	1.07015	1.04838	1.09392	1.0699	1.08707	1.03053	1.03786	1.01786	1.09576	1.1009	1.10485	1.16642	1.09856	1.13282
pAPL-3	1.16495	1.22686	1.12058	1.1576	1.1702	1.15885	1.20983	1.22945	1.19511	1.26383	1.22097	1.23125	1.22549	1.1822	1.15676	1.15996	1.14544	1.11259	1.04434	1.08768	1.07003	1.07642	1.06833	1.02048	1.01213	1.03927	1.06109	1.05153	1.06226	1.01817	1.04589	1.00061	0.9916	1.05147	1.08583	1.02464	1.02564	1.00089	0.982939
pCLE40-1	1.29855	1.32703	1.3754	1.32465	1.35008	1.32415	1.30352	1.32147	1.31669	1.32013	1.3049	1.28287	1.22915	1.22077	1.28383	1.29093	1.25968	1.27322	1.1945	1.17672	1.1893	1.21801	1.22579	1.17728	1.11836	1.15674	1.17778	1.18976	1.13041	1.12739	1.19686	1.17047	1.20486	1.2089	1.17437	1.08699	1.18001	1.21715	1.15952
pCLE40-2	1.27874	1.28445	1.38262	1.35086	1.31267	1.29988	1.29984	1.35574	1.33426	1.3292	1.29974	1.34121	1.26039	1.28556	1.22495	1.2133	1.27584	1.29571	1.28332	1.26731	1.27982	1.18908	1.13702	1.23115	1.21826	1.14389	1.16702	1.12009	1.10849	1.13235	1.0667	1.04509	0.983095	0.941917	1.05853	1.10904	1.13251	1.18149	1.149
pCLE40-3	1.24584	1.14122	1.30446	1.21342	1.26567	1.31238	1.22647	1.27208	1.28962	1.25745	1.27986	1.28012	1.2868	1.16396	1.15723	1.2339	1.21112	1.23936	1.09559	1.06185	1.19145	1.21435	1.23522	1.16218	1.05104	1.18291	1.21247	1.19036	1.14229	1.05044	1.11104	1.19246	1.2244	1.12846	1.1623	1.12487	1.1729	1.16136	1.13184
Ctr-1	1.27421	1.25814	1.16529	1.11448	1.14705	1.07364	1.07466	1.04969	1.03147	1.012	0.992441	1.0009	1.01919	1.03874	1.01223	0.975559	1.0438	1.05097	1.00223	0.965828	0.95482	0.933281	0.969975	0.976451	1.01409	1.02399	0.945057	0.974788	1.00548	0.964298	1.0373	1.06736	1.08253	1.03061	1.02106	1.04894	1.04736	1.0719	1.03849
Ctr-2	1.15227	1.12884	1.11865	1.13725	1.16028	1.1075	1.13923	1.10207	1.06309	1.08908	1.13172	1.046	1.03588	1.05533	1.03762	1.06038	1.05163	1.08455	1.10371	1.02658	1.0408	1.02795	1.05843	1.07626	1.00409	1.04039	1.02928	1.06884	1.03217	1.04738	1.02523	1.02995	1.07418	1.0551	1.00955	1.0166	1.06506	1.08009	1.07929
Ctr-3	1.21125	1.18542	1.16953	1.14695	1.18697	1.16397	1.16428	1.12827	1.07343	1.09763	1.03499	1.09785	1.11147	1.04064	1.06291	1.09972	1.09405	1.0594	1.09391	1.09819	1.14381	1.08742	1.11546	1.10881	1.05734	1.10122	1.08213	1.14792	1.13497	1.1096	1.09921	1.13966	1.0874	1.12152	1.13352	1.11854	1.07794	1.08317	1.09399
pSCR-1	0.897465	1.15314	1.32577	1.31831	1.3096	1.3536	1.35962	1.35444	1.36604	1.34947	1.30344	1.27609	1.23338	1.28411	1.29797	1.2956	1.17402	1.19087	1.21867	1.19909	1.27912	1.26253	1.27151	1.1509	1.19766	1.21898	1.25021	1.19107	1.12591	1.20278	1.26374	1.27972	1.20143	1.14491	1.25126	1.2757	1.23261	1.20274	1.10352
pSCR-2	1.19254	1.14113	1.20548	1.21374	1.18621	1.1563	1.17146	1.22818	1.19386	1.22838	1.24369	1.259	1.27476	1.31273	1.29737	1.28355	1.30479	1.34809	1.29917	1.30844	1.20645	1.22859	1.21887	1.109	1.08157	1.03862	1.03615	1.00189	0.927743	0.888983	0.959327	0.986214	0.986694	0.971733	0.976787	1.05953	0.979399	1.00912	1.06377
pSCR-3	1.22727	1.18971	1.21737	1.23801	1.24318	1.2571	1.24401	1.25774	1.2703	1.28805	1.26748	1.24062	1.27255	1.25183	1.24761	1.22827	1.18218	1.24432	1.17635	1.21782	1.1388	1.2203	1.21996	1.19403	1.19932	1.20172	1.19698	1.1447	1.11752	1.18875	1.22146	1.1727	1.08873	1.10179	1.09903	1.11684	1.12449	1.21595	1.16452
pSHR-1	1.32233	1.36527	1.36496	1.38082	1.37399	1.41718	1.37944	1.37341	1.36251	1.35855	1.33057	1.35237	1.31256	1.32603	1.31136	1.29208	1.18467	1.20929	1.33449	1.25971	1.2624	1.25719	1.0954	1.28083	1.33454	1.26272	1.24604	1.19289	1.17185	1.14834	1.23082	1.29136	1.2459	1.27534	1.22281	1.1454	1.26442	1.37285	1.347
pSHR-2	1.36985	1.37603	1.37706	1.38292	1.38149	1.39754	1.39455	1.37349	1.32611	1.31781	1.2665	1.30525	1.29215	1.29775	1.28468	1.27603	1.26464	1.20698	1.17885	1.25698	1.22463	1.20339	1.1911	1.2017	1.23056	1.08293	1.1275	1.074	1.05237	1.18139	1.13501	1.23833	1.11061	1.14512	1.16479	1.14136	1.21213	1.13484	1.08891
pSHR-3	1.35592	1.34464	1.34644	1.33963	1.37661	1.35978	1.3579	1.34671	1.35259	1.33784	1.31372	1.3017	1.31197	1.30255	1.26144	1.26003	1.31118	1.28086	1.23991	1.2212	1.2109	1.20057	1.26817	1.28453	1.31402	1.23959	1.29927	1.31108	1.30855	1.28321	1.27026	1.28202	1.23026	1.23145	1.16391	1.23071	1.18631	1.20868	1.21346
pWER-1	1.26238	1.23025	1.20159	1.14976	1.12153	1.13517	1.14615	1.13453	1.07909	1.10694	1.10871	1.1489	1.0411	1.05842	1.11067	1.18735	1.05439	1.05293	1.11054	1.19524	1.14277	0.909686	0.921748	1.11064	1.11133	1.1993	1.0877	1.02182	0.973968	1.07844	1.16343	0.899103	0.893854	0.90924	0.97013	1.07271	0.898471	1.03564	0.995397
pWER-2	1.32823	1.33978	1.29201	1.24653	1.21876	1.23468	1.24667	1.28126	1.25519	1.2338	1.23664	1.25075	1.24225	1.2537	1.26435	1.21018	1.21619	1.20783	1.16891	1.14046	1.15043	1.13534	1.11399	1.01257	1.0398	0.968209	1.0981	1.15259	1.07588	0.970098	1.10505	1.1066	1.08043	0.981569	1.10004	1.13077	0.997981	1.01839	1.01555
pWER-3	1.23354	1.27393	1.31774	1.27689	1.31494	1.35863	1.35491	1.33306	1.35717	1.31998	1.27191	1.30997	1.30843	1.29308	1.17845	1.26737	1.22031	1.02927	1.02553	1.26666	1.19841	1.14699	1.12815	1.1752	1.20447	1.12792	1.07559	1.09033	1.12902	1.07829	1.03284	1.08859	1.03127	1.08357	1.11796	1.12703	1.01937	1.08678	1.07539
pWOX5-1	1.2098	1.21984	1.22178	1.24927	1.19482	1.20508	1.21279	1.21555	1.20079	1.22046	1.19818	1.19194	1.17281	1.22669	1.19543	1.27237	1.16385	1.19461	1.15387	1.10918	1.12834	1.1679	1.11858	1.13495	1.10712	1.08759	1.17956	1.10913	1.27321	1.20432	1.1957	1.1806	1.20188	1.17036	1.15132	1.19269	1.14522	1.16866	1.15509
pWOX5-2	1.34208	1.27444	1.28909	1.28615	1.27773	1.27798	1.23601	1.25733	1.25939	1.23748	1.24675	1.21471	1.22484	1.22612	1.19642	1.14939	1.16378	1.15737	1.13495	1.09162	1.0517	1.10208	1.15979	1.05662	1.09183	1.17513	1.13169	1.03288	0.98718	1.09704	1.18757	1.1717	1.03024	1.03658	1.11695	1.19384	1.07736	1.09545	1.12793
pWOX5-3	1.20755	1.2309	1.21773	1.25444	1.33277	1.30768	1.30633	1.28319	1.29784	1.25531	1.21921	1.10528	1.21355	1.26377	1.23582	1.19754	1.19051	1.14546	1.16059	1.11289	1.07751	1.13446	1.14094	1.14264	1.12468	1.15853	1.17785	1.24342	1.1114	1.03528	1.15898	1.11992	1.14514	1.07835	1.0831	1.1415	1.1369	1.11751	0.862126
Area	0 (mins)	8.75	17.5	26.25	35	43.75	52.5	61.25	70	78.75	87.5	96.25	105	113.75	122.5	131.25	140	148.75	157.5	166.25	175	183.75	192.5	201.25	210	218.75	227.5	236.25	245	253.75	262.5	271.25	280	288.75	297.5	306.25	315	323.75	332.5	341.25
pAPL-1	295.13	268.638	280.025	315.821	294.81	524.899	268.772	373.933	345.278	344.501	301.823	282.041	336.327	330.762	301.088	327.25	353.847	376.432	367.499	393.325	412.204	437.571	434.101	461.249	460.867	465.42	458.928	407.535	546.387	615.927	421.871	642.564	660.843	680.349	724.654	755.813	766.186	318.653	355.468	335.058
pAPL-2	1842.88	341.932	310.608	257.765	642.783	465.59	370.22	257.154	247.2	250.383	226.99	233.58	240.023	218.667	240.802	253.091	269.909	331.932	355.146	350.26	403.333	438.136	460.837	507.305	520.074	540.667	647.886	690.906	762.479	779.98	804.447	831.691	926.949	1007.07	1058.58	1187.05	1242.38	1403.99	1482.6	1496.42
pAPL-3	396.608	356.1	572.386	347.534	315.098	248.115	228.789	209.202	197.342	211.233	221.135	229.766	264.605	258.572	282.664	278.578	269.891	276.989	269.582	280.409	292.267	291.955	273.22	286.12	282.932	294.406	311.353	317.424	321.207	308.667	330.802	331.872	327.855	326.542	357.472	353.543	339	351.787	337.941	344.507
pCLE40-1	776.77	672.811	631.508	586.731	574.195	572.147	562.576	226.167	243.721	268.736	290.522	566.436	585.874	307.345	361.639	293.239	311.921	334.38	331.587	403.125	411.002	702.533	728.335	695.981	337.888	332.551	737.115	747.211	735.021	715.427	749.122	871.716	848.933	875.449	843.973	383.542	909.254	1020.6	1021.03	1019
pCLE40-2	518.165	372.791	328.109	349.414	307.547	369.357	310.322	238.057	239.529	208.661	236.23	229.672	216.795	234.833	225.752	230.267	237.567	239.083	242.727	250.633	248.393	255.014	271.461	275.034	270.076	287.203	280.9	274.284	290.271	301.471	309.736	303.009	305.228	317.227	316.314	326.858	314.351	324.048	337.918	354.357
pCLE40-3	234.854	561.927	601.128	461.285	207.648	241.643	223.775	231.076	225.382	193.646	191.93	205.512	226.408	263.92	205.303	203.141	262.488	273.929	279.91	218.305	234.808	250.008	280.869	329.81	270.428	268.268	288.58	316.669	357.606	287.784	277.45	305.233	362.47	331.311	301.137	300.424	322.625	368.152	334.282	305.406
Ctr-1	1912.48	1575.76	1517.89	1264.09	1011.62	924.47	256.739	521.806	229.398	388.074	339.789	328.454	275.249	275.504	265.468	270.52	228.388	280.395	289.146	258.621	268.016	293.024	283.494	269.415	250.14	348.898	342.07	412.931	411.991	411.515	448.813	396.294	471.402	524.161	352.037	353.195	358.804	372.598	409.323	383.226
Ctr-2	672.143	544.886	505.929	480.131	403.177	369.374	293.511	250.853	298.44	356.999	387.294	359.791	350.855	400.609	361.205	349.164	433.46	506.073	378.155	559.665	567.592	538.503	331.468	663.522	364.974	358.691	342.508	382.918	346.761	374.102	723.57	703.687	716.481	384.517	727.486	776.951	361.217	382.685	361.909	351.634
Ctr-3	284.016	645.422	617.115	642.921	640.707	351.375	360.053	478.257	479.689	439.022	413.73	423.582	413.692	361.849	321.991	328.355	364.153	360.509	384.558	407.699	425.302	419.105	438.184	501.265	393.559	492.921	512.181	538.618	539.154	470.673	553.563	530.093	586.098	324.97	354.598	663.231	525.332	626.197	383.159	451.413
pSCR-1	701.091	606.022	511.941	461.716	431.876	411.114	411.736	379.32	364.385	408.889	420.332	400.328	419.315	440.394	452.86	434.247	439.635	478.179	444.653	406.425	434.573	438.277	420.305	457.971	427.896	459.259	447.455	452.54	442.431	396.581	381.527	466.472	462.53	479.591	541.171	504.962	519.997	535.766	519.029	543.519
pSCR-2	308.697	541.605	333.558	489.403	393.399	321.798	264.854	248.547	232.084	221.608	202.071	217.061	237.227	242.483	255.852	230.607	260.735	287.207	273.851	283.441	306.79	315.325	324.326	310.848	321.119	333.226	385.343	383.995	375.985	353.887	381.761	387.014	385.527	370.683	416.089	395.835	364.952	387.81	442.278	435.647
pSCR-3	366.845	361.556	404.38	1196.04	377.781	364.809	830.884	742.98	718.927	735.74	722.245	714.978	710.132	681.369	704.036	671.73	705.754	358.916	712.928	651.927	687.263	686.862	680.887	661.535	631.405	649.022	645.599	347.376	626.813	639.678	638.094	610.822	631.364	356.733	355.597	357.33	337.304	335.47	350.477	342.799
pSHR-1	1117.33	1005.24	939.256	871.725	847.956	780.184	675.91	626.754	591.986	530.958	504.184	453.939	414.478	261.263	267.141	337.772	386.24	348.541	389.865	394.277	304.502	326.987	341.175	332.716	387.802	358.602	377.383	348.754	350.854	332.705	342.68	361.677	345.019	345.182	384.096	324.028	351.243	343.097	353.142	364.466
pSHR-2	754.141	271.023	306.767	295.57	296.735	283.597	289.493	291.098	455.761	273.144	496.327	467.126	287.47	272.833	318.889	309.399	298.358	308.701	318.523	298.856	289.122	302.627	364.31	337.524	328.906	345.869	347.683	357.64	619.898	583.372	613.273	570.582	620.559	626.057	595.919	723.09	639.105	707.46	697.88	722.857
pSHR-3	365.047	362.334	799.963	339.076	350.56	634.11	572.924	323.897	331.199	489.291	492.847	481.766	467.889	478.006	461.835	488.695	468.939	487.56	494.527	506.061	496.057	491.704	464.536	334.429	336.208	360.194	327.317	333.422	434.228	336.478	470.578	463.677	488.977	516.452	481.317	530.906	538.642	525.277	531.821	534.341
pWER-1	393.827	406.698	439.488	324.909	301.241	304.28	303.693	288.935	312.056	307.093	325.03	330.821	320.968	298.84	342.83	351.98	344.94	335.829	351.815	366.531	394.148	385.97	366.229	358.211	378.523	411.308	416.979	386.224	360.803	398	411.017	317.086	290.491	292.41	411.16	308.952	404.26	295.504	441.961	473.542
pWER-2	483.65	464.647	436.408	401.402	389	362.287	326.82	296.981	263.747	247.178	312.714	271.182	288.293	251.463	236.608	240.169	253.588	259.535	247.406	249.609	259.893	268.693	252.626	253.326	260.696	255.758	254.721	257.701	258.363	252.943	256.17	243.232	245.778	241.369	244.43	253.315	234.407	245.556	248.89	253.748
pWER-3	482.879	299.88	346.043	247.213	283.592	393.522	346.409	241.846	271.479	239.313	240.2	218.199	219.971	219.971	231.74	236.551	238.696	253.641	234.582	239.403	248.217	275.406	247.66	255.802	235.727	236.939	224.198	241.374	229.013	242.539	226.106	253.431	265.619	238.061	238.835	238.233	242.507	228.234	249.487	219.999
pWOX5-1	274.222	577.503	547.097	442.2	287.649	418.687	408.226	302.649	286.604	354.698	386.274	395.716	358.611	341.498	378.318	365.431	456.401	391.75	412.745	465.89	403.747	440.434	402.962	378.159	441.888	442.835	399.837	436.459	352.161	357.186	505.237	363.536	545.767	551.133	392.645	362.39	377.855	365.062	377.279	367.879
pWOX5-2	349.01	347.456	442.581	797.559	724.273	642.984	317.018	354.388	464.964	440.962	291.897	357.657	333.167	337.083	425.994	320.524	375.341	412.719	456.268	385.804	331.79	341.773	362.477	352.668	331.855	453.697	378.161	449.386	346.322	354.068	346.789	354.802	375.043	346.401	330.644	359.505	334.496	310.882	308.256	314.421
pWOX5-3	304.844	311.521	681.531	296.996	266.668	307.966	532.983	276.803	274.974	451.865	447.858	417.462	289.308	466.482	496.964	498.017	499.757	530.384	555.148	575.729	520.394	522.743	536.874	574.911	597.45	611	579.906	636.385	664.281	329.332	638.749	672.502	689.285	708.672	719.641	761.275	756.594	807.245	796.922	831.26
Eccentricity	0 (mins)	8.75	17.5	26.25	35	43.75	52.5	61.25	70	78.75	87.5	96.25	105	113.75	122.5	131.25	140	148.75	157.5	166.25	175	183.75	192.5	201.25	210	218.75	227.5	236.25	245	253.75	262.5	271.25	280	288.75	297.5	306.25	315	323.75	332.5	341.25
pAPL-1	0.813515	0.804303	0.806644	0.818946	0.813603	0.809405	0.813635	0.812729	0.815226	0.808967	0.808639	0.806333	0.821562	0.815915	0.820315	0.823777	0.82172	0.825637	0.820417	0.823239	0.822934	0.825631	0.821653	0.825401	0.825051	0.833947	0.832662	0.834321	0.828036	0.833393	0.833063	0.830001	0.830268	0.82487	0.815135	0.819785	0.821412	0.821248	0.814327	0.831156
pAPL-2	0.857038	0.845592	0.843646	0.841437	0.834959	0.847938	0.840514	0.836091	0.833648	0.829996	0.825989	0.833182	0.830853	0.835685	0.832902	0.831082	0.833686	0.839214	0.838037	0.843048	0.854412	0.850416	0.8498	0.850383	0.852335	0.854881	0.854189	0.859878	0.861915	0.859146	0.85719	0.853638	0.861044	0.862532	0.857169	0.855717	0.857967	0.85746	0.848878	0.855771
pAPL-3	0.827498	0.820494	0.81719	0.826102	0.814761	0.809658	0.816832	0.817609	0.830321	0.820722	0.821054	0.823922	0.815042	0.816032	0.821472	0.829615	0.826982	0.82899	0.830913	0.82678	0.82049	0.823804	0.821604	0.821833	0.823126	0.828312	0.825126	0.823568	0.826496	0.813696	0.822926	0.822328	0.81531	0.820124	0.811742	0.809105	0.804112	0.820374	0.810639	0.799676
pCLE40-1	0.809194	0.816566	0.818185	0.819056	0.812888	0.816351	0.803865	0.804762	0.804073	0.815087	0.811485	0.820913	0.821381	0.819504	0.822155	0.820357	0.824634	0.821481	0.820326	0.819602	0.82087	0.829746	0.826143	0.821835	0.824079	0.835701	0.834741	0.834411	0.827253	0.832002	0.832216	0.832632	0.827926	0.829917	0.835762	0.841342	0.838713	0.822655	0.816181	0.830675
pCLE40-2	0.782895	0.780723	0.784624	0.796063	0.794847	0.779338	0.790584	0.783181	0.789737	0.802458	0.793616	0.798594	0.799901	0.801915	0.801553	0.803726	0.802182	0.796899	0.801587	0.798246	0.800967	0.800088	0.797803	0.803521	0.802869	0.798032	0.805338	0.803447	0.80318	0.804593	0.801185	0.807662	0.807196	0.802502	0.809808	0.803013	0.802514	0.806152	0.805221	0.802925
pCLE40-3	0.784734	0.786027	0.793469	0.798482	0.78493	0.809737	0.804429	0.800663	0.79934	0.799474	0.806944	0.815741	0.810199	0.803523	0.814531	0.818847	0.809545	0.808322	0.802104	0.813097	0.818416	0.81781	0.814555	0.819376	0.815416	0.814909	0.817427	0.810198	0.813053	0.814318	0.822038	0.818785	0.816922	0.817509	0.811488	0.814696	0.812446	0.820978	0.811581	0.813488
Ctr-1	0.817386	0.824882	0.82079	0.811498	0.82178	0.835655	0.833206	0.825671	0.806726	0.816778	0.828854	0.832591	0.832638	0.827372	0.8396	0.82932	0.821856	0.82594	0.824449	0.823185	0.819578	0.821477	0.823724	0.819588	0.820457	0.829885	0.829038	0.832364	0.831217	0.833004	0.83894	0.835043	0.836234	0.837178	0.83717	0.841539	0.842703	0.83937	0.838215	0.835699
Ctr-2	0.815359	0.805158	0.807619	0.804472	0.802888	0.805046	0.809826	0.81405	0.830925	0.816622	0.826582	0.812222	0.819863	0.828574	0.826068	0.824149	0.821748	0.829728	0.824317	0.827658	0.819095	0.815752	0.804117	0.813562	0.80412	0.803305	0.812609	0.818388	0.813592	0.808902	0.816058	0.809759	0.811218	0.804943	0.796994	0.805382	0.797461	0.794218	0.795255	0.80729
Ctr-3	0.810142	0.813992	0.817725	0.820669	0.82205	0.823961	0.818202	0.833036	0.822575	0.825359	0.836268	0.826159	0.82406	0.83187	0.826489	0.820899	0.827644	0.825984	0.830659	0.831306	0.833048	0.830387	0.835766	0.834551	0.829426	0.826603	0.832853	0.831054	0.824836	0.8274	0.832139	0.829669	0.829084	0.82708	0.835977	0.831626	0.835597	0.829049	0.825158	0.828083
pSCR-1	0.845664	0.83965	0.8236	0.827448	0.831714	0.827211	0.825095	0.824013	0.820234	0.829126	0.832898	0.829054	0.830306	0.829642	0.836212	0.83162	0.829201	0.836934	0.825336	0.829656	0.83281	0.831141	0.828751	0.832262	0.82363	0.826214	0.835105	0.829264	0.822854	0.827985	0.830018	0.829509	0.82417	0.832792	0.834422	0.833402	0.840676	0.838538	0.827582	0.830196
pSCR-2	0.823906	0.815419	0.799488	0.802449	0.806879	0.805661	0.799941	0.807954	0.80719	0.802849	0.809463	0.814757	0.819135	0.81214	0.82096	0.814182	0.820839	0.82242	0.823467	0.823366	0.824985	0.825634	0.824216	0.824082	0.8272	0.827327	0.833879	0.835735	0.832885	0.835823	0.840512	0.838465	0.833993	0.834688	0.835224	0.838015	0.833023	0.834613	0.835158	0.830345
pSCR-3	0.810836	0.80478	0.811056	0.819025	0.810306	0.794685	0.804805	0.815021	0.813375	0.81576	0.816571	0.822259	0.823687	0.822779	0.813766	0.815398	0.822117	0.809134	0.81142	0.814563	0.820623	0.817406	0.817296	0.812781	0.817404	0.814919	0.812097	0.807448	0.81802	0.825231	0.812744	0.808964	0.806786	0.809263	0.813296	0.804253	0.80154	0.799622	0.801937	0.799087
pSHR-1	0.813862	0.816397	0.804062	0.800955	0.800193	0.804313	0.801398	0.80592	0.801456	0.805752	0.799098	0.804303	0.806925	0.79629	0.794287	0.801109	0.806269	0.799237	0.801268	0.80034	0.804379	0.807662	0.802603	0.808455	0.803076	0.805326	0.803969	0.803902	0.810051	0.802429	0.804712	0.810772	0.805032	0.802569	0.806569	0.811009	0.801286	0.799604	0.808365	0.804519
pSHR-2	0.800584	0.806961	0.805436	0.808782	0.81245	0.815759	0.823029	0.820363	0.825996	0.816891	0.827942	0.816073	0.82408	0.820731	0.816903	0.818333	0.81779	0.824305	0.822402	0.821503	0.820348	0.829475	0.822809	0.822758	0.83677	0.823876	0.825512	0.827908	0.82446	0.823144	0.822427	0.822942	0.818958	0.825194	0.820511	0.824356	0.83149	0.81588	0.825112	0.829518
pSHR-3	0.825285	0.833504	0.820711	0.814159	0.808188	0.80936	0.812931	0.810239	0.809306	0.809091	0.809156	0.81072	0.81386	0.81118	0.812263	0.812228	0.817153	0.822046	0.819834	0.815888	0.812873	0.822681	0.814966	0.823278	0.822829	0.824687	0.822475	0.825969	0.820327	0.817362	0.817554	0.822736	0.825907	0.818306	0.817965	0.816962	0.825025	0.817671	0.818242	0.816849
pWER-1	0.79589	0.791682	0.78919	0.800854	0.795602	0.792233	0.794951	0.791044	0.801004	0.810431	0.804164	0.808526	0.8055	0.809879	0.801495	0.803484	0.801894	0.795537	0.807127	0.806308	0.80692	0.7979	0.806577	0.812167	0.804304	0.807855	0.805965	0.811119	0.81222	0.809586	0.812502	0.807814	0.81525	0.820659	0.816397	0.806187	0.805119	0.817233	0.803963	0.807357
pWER-2	0.838552	0.836815	0.822244	0.817064	0.806069	0.793591	0.791573	0.800501	0.803861	0.812602	0.804573	0.810738	0.801809	0.794143	0.792972	0.794292	0.810483	0.80827	0.800669	0.80484	0.804367	0.81608	0.79974	0.808866	0.803597	0.798606	0.803391	0.797324	0.812027	0.809115	0.806041	0.802863	0.811059	0.800422	0.805924	0.800418	0.79633	0.805872	0.796818	0.796033
pWER-3	0.809281	0.808363	0.789465	0.776327	0.786383	0.804265	0.821392	0.822775	0.813903	0.809493	0.810513	0.803992	0.802863	0.810574	0.81278	0.805646	0.804391	0.810652	0.81132	0.81136	0.811458	0.800195	0.813848	0.804795	0.811872	0.811151	0.811285	0.810589	0.812558	0.815343	0.813856	0.809372	0.803595	0.806549	0.814078	0.812537	0.814936	0.811603	0.809697	0.805602
pWOX5-1	0.816839	0.80925	0.809841	0.811239	0.802712	0.804649	0.811708	0.800576	0.803167	0.811044	0.812339	0.809758	0.808354	0.812398	0.822066	0.823234	0.816151	0.815764	0.830499	0.816219	0.819097	0.811938	0.822123	0.833137	0.829045	0.826969	0.820122	0.835419	0.828793	0.829083	0.829314	0.836486	0.838737	0.834509	0.82966	0.837833	0.838675	0.835412	0.825942	0.826512
pWOX5-2	0.816349	0.804031	0.810437	0.820741	0.822009	0.816022	0.821771	0.817354	0.813008	0.81201	0.812079	0.809309	0.816759	0.818419	0.814885	0.816968	0.81467	0.812014	0.81738	0.806492	0.81622	0.815117	0.817812	0.81283	0.813641	0.819689	0.819969	0.819135	0.812733	0.825089	0.821141	0.821558	0.817142	0.816386	0.822414	0.818003	0.813239	0.812403	0.809368	0.812909
pWOX5-3	0.803511	0.798187	0.793414	0.798753	0.795214	0.800402	0.805944	0.803572	0.807691	0.817709	0.813904	0.809723	0.818452	0.811185	0.816026	0.814564	0.81834	0.821767	0.818408	0.818149	0.8157	0.814974	0.815847	0.821194	0.823827	0.82002	0.824136	0.821977	0.822118	0.820458	0.825442	0.82217	0.828119	0.830368	0.822153	0.823985	0.822294	0.819918	0.814738	0.813543

## Sheet: Fig.3b
Instantaneous speed	17.5 (mins)	26.25	35	43.75	52.5	61.25	70	78.75	87.5	96.25	105	113.75	122.5	131.25	140	148.75	157.5	166.25	175	183.75	192.5	201.25	210	218.75	227.5	236.25	245	253.75	262.5	271.25	280	288.75	297.5	306.25	315	323.75	332.5	341.25
pAPL-1	31.4491	37.1897	39.226	49.5421	54.1354	56.369	57.3113	59.4182	56.8676	53.9965	54.8873	52.9562	50.4865	46.2938	49.2031	49.5393	47.8888	47.5944	48.2022	47.962	47.4112	45.6658	46.9304	48.5882	45.5344	47.4365	44.4976	47.7544	43.6348	41.5686	43.2899	42.536	40.7955	38.2123	38.1571	36.0873	32.1939	28.26
pAPL-2	56.0789	59.7568	59.1977	56.4742	51.7315	45.5714	46.9238	44.5803	43.9948	41.4387	38.9857	38.5477	39.1003	39.4269	39.1813	41.7786	39.9293	39.6874	41.3824	41.5893	39.713	38.774	39.3487	39.7181	39.5625	37.8443	38.2291	37.3918	35.4538	36.5808	36.8777	34.558	35.9531	32.0272	30.0547	30.2316	27.2985	26.376
pAPL-3	54.6312	66.9051	68.4753	66.4049	61.4015	56.6347	54.7136	53.5248	54.4115	53.5395	50.1894	47.5561	44.7992	42.2147	42.5147	43.1637	44.0926	43.55	44.5619	43.2061	43.5327	42.5581	43.1012	43.1569	43.5435	43.2448	41.1244	42.5258	40.375	39.6174	38.8009	41.0739	39.3983	36.4493	34.9857	34.2992	32.472	31.0222
pCLE40-1	39.8316	49.1686	46.2268	44.9201	44.0693	39.4706	35.4967	32.3359	31.1028	27.847	26.0138	21.8473	19.7187	17.755	23.6709	25.9312	22.398	19.4664	17.2127	16.6774	19.9456	19.4191	16.5621	16.6387	18.5916	22.2106	18.1672	18.159	17.8425	19.6811	23.0417	20.8019	18.7677	17.4906	20.2571	26.977	23.6126	19.2845
pCLE40-2	44.9952	57.6578	58.2399	55.1239	49.563	43.5728	38.9582	34.3094	30.4466	26.2583	26.4412	26.7397	23.9758	22.8791	22.1714	20.6192	21.7501	21.1307	18.9789	17.7443	18.1868	17.3943	18.5903	18.8509	16.9184	17.1883	19.398	19.2515	19.3568	20.27	19.5272	19.5952	19.0735	17.8473	19.9569	18.914	18.2965	18.3781
pCLE40-3	39.5599	47.978	48.208	45.9844	40.2532	37.9817	35.7255	28.8562	22.2181	19.1506	22.2118	23.7975	20.8153	19.2575	16.7818	19.3236	16.9191	17.0678	16.9144	12.2074	16.5735	16.9835	13.3369	12.5709	11.9659	15.9733	16.0186	14.0142	16.3347	13.6091	17.9602	16.3674	16.2541	16.5463	15.7689	19.2953	18.8312	18.6925
Ctr-1	41.752	49.4264	53.8003	50.1112	50.5298	50.8337	50.7904	49.9865	45.544	46.5062	48.64	49.7429	48.9957	51.3451	48.4162	51.2276	50.0035	49.8979	51.3553	51.4752	49.2195	51.459	51.9697	47.6515	51.5806	47.7469	44.4821	47.4931	45.7067	45.4786	45.6776	43.9916	42.0827	39.8755	37.8486	35.6439	31.0381	28.7947
Ctr-2	58.9207	57.4455	54.122	55.0899	53.2039	49.1048	47.9779	51.7981	53.3061	51.3024	50.6897	48.798	50.4177	50.3075	48.8824	46.7889	48.4133	50.2668	49.7657	46.2047	44.1415	45.9892	44.9424	44.2904	39.9841	39.4268	37.9575	40.0569	39.5558	36.5891	39.1279	36.8333	35.6626	33.0556	30.3501	29.6531	26.9283	25.2503
Ctr-3	56.9085	57.2101	56.0482	54.7889	53.5813	52.9919	55.4121	56.1676	57.2157	54.1592	55.0217	54.5384	54.3869	54.0131	54.2103	51.6549	52.1816	53.9497	52.8685	52.2939	51.6789	56.6403	54.1406	51.0812	51.8497	49.6493	48.0142	45.615	44.5837	45.0653	41.2204	38.7999	35.8356	36.7474	33.6337	33.9824	31.5419	31.499
pSCR-1	28.6797	38.2744	53.5021	62.6197	58.1415	49.3315	45.0222	41.2662	39.3454	33.3396	30.2729	29.9831	31.0455	27.9587	24.1518	24.3545	26.5399	21.6232	19.5966	19.6731	23.0739	20.8275	16.3615	15.0252	17.3184	18.8258	16.0444	17.3566	17.1618	21.6566	23.5256	19.4109	19.3989	17.6772	23.6692	26.4632	22.5834	20.8277
pSCR-2	46.8678	54.7555	61.2025	63.2308	61.166	55.2806	53.0468	47.8041	42.8643	38.8446	39.1186	37.6407	35.0961	34.5206	34.8195	35.005	32.6512	29.041	26.664	27.8827	29.366	28.1279	24.2095	21.9113	28.152	32.1384	30.5626	26.9638	25.3612	26.7367	30.4449	27.0247	25.5645	28.8315	29.0909	26.9242	27.0754	30.9928
pSCR-3	46.1845	62.8305	71.9735	77.3819	75.683	70.5775	65.7805	62.7756	51.658	41.1894	39.3259	41.0329	35.8858	29.5494	26.8744	30.9814	32.618	29.3225	26.804	26.9855	30.0899	28.7755	25.2162	24.6311	27.2071	29.3134	28.1393	26.3391	28.5934	30.8355	29.8263	28.4121	26.8172	28.527	31.8088	30.2216	26.7865	25.983
pSHR-1	32.4071	35.8543	38.8452	41.161	42.7523	43.2509	44.1329	42.1311	37.3191	33.1099	29.1029	25.4566	21.0959	19.4926	19.6364	20.1611	19.6887	21.7668	20.7713	17.9602	19.3607	16.6284	15.0111	15.8322	13.8768	13.325	12.3702	12.5181	10.3875	11.8971	14.5684	15.752	14.7834	14.6236	11.8373	13.3332	18.8293	25.387
pSHR-2	61.1908	63.5701	62.9557	58.3473	49.9843	43.4383	37.5916	32.0713	28.671	26.8121	24.8481	22.747	22.4318	20.3409	18.1445	18.0358	17.9503	17.3061	16.8927	15.9467	14.7336	15.8206	15.3767	13.4646	14.5357	13.663	13.012	12.5133	12.7321	12.6018	12.539	11.0396	11.1234	11.0093	10.6249	10.38	10.3561	9.96778
pSHR-3	85.3397	76.5272	70.2056	63.3281	59.419	53.2846	46.6274	40.7385	33.4845	28.185	23.3265	19.9976	18.5946	17.7487	17.311	16.7378	16.3157	16.2118	15.0925	14.7842	15.1536	14.8241	16.681	16.1341	15.0125	15.7479	15.8778	16.6726	16.8898	15.1475	15.8055	14.6304	12.9218	11.1014	10.2528	9.656	8.90137	10.0286
pWER-1	28.9826	34.6226	39.2334	42.5607	44.0168	43.6344	37.246	31.6967	26.3748	27.123	22.7325	22.9651	18.8428	22.0864	19.8226	15.6621	13.9723	17.5129	20.3806	15.4593	13.8581	15.3856	9.6808	14.282	12.3239	11.1907	13.2437	9.1879	11.1804	12.7328	12.9137	13.0996	12.417	13.4228	9.09853	11.1081	7.86858	10.9817
pWER-2	36.0706	42.5017	44.8198	47.6395	47.8866	46.1348	44.9712	40.5459	36.0692	29.6316	25.5041	23.8391	21.9858	18.7521	18.0267	17.9415	17.5009	16.4202	11.9738	11.5718	13.0579	13.854	13.8597	12.7575	10.1371	10.2797	12.2122	12.2376	9.41639	9.65678	10.6133	11.6538	10.3969	10.3966	10.5821	10.3455	7.87742	9.35985
pWER-3	51.8771	56.4001	51.1271	47.3966	44.2301	38.4648	34.7052	32.0502	28.2677	23.5839	21.769	20.3781	18.3286	16.402	15.9774	17.9274	16.3918	12.5263	13.399	13.7271	13.1573	13.012	13.7844	13.8764	12.8178	13.0883	11.3601	11.766	11.1171	10.0494	10.9604	10.0452	9.85933	9.68312	8.90531	10.0383	8.83848	9.44308
pWOX5-1	33.1869	43.2308	48.1429	45.0512	50.5698	50.838	47.2434	42.8939	48.4832	46.5585	40.7208	32.5901	30.0973	35.6552	29.2502	26.5883	24.9437	27.1291	26.249	22.2693	25.7998	21.0625	22.0367	21.6402	20.5622	21.8186	17.7339	19.9634	16.8833	21.3392	17.5602	19.1795	17.4736	22.8817	18.7875	17.5517	15.8554	15.3206
pWOX5-2	56.7955	59.7882	62.4688	67.1854	64.7908	60.0284	58.2451	56.5612	51.1298	43.1139	35.3358	32.3766	32.8593	30.7576	27.6562	26.9271	29.1213	26.6007	23.1887	21.4961	21.9317	20.0811	17.7043	16.6805	19.4311	21.2679	17.1128	15.8794	15.5717	17.3314	14.1968	13.9227	13.1128	15.3072	15.6784	18.4503	15.7317	13.3291
pWOX5-3	54.9861	68.8737	73.3459	71.8583	70.4325	64.9723	59.2869	52.7956	47.063	39.135	29.2313	25.3304	30.1907	27.8677	22.3756	18.3556	20.32	19.662	19.0428	17.6354	15.0367	17.2395	15.9104	14.8337	14.8551	15.6459	17.3959	16.4066	17.6242	14.1199	15.4066	15.5131	15.2788	14.1786	13.5896	13.7362	12.8889	14.0524
Mean-Instantaneous speed	17.5 (mins)	26.25	35	43.75	52.5	61.25	70	78.75	87.5	96.25	105	113.75	122.5	131.25	140	148.75	157.5	166.25	175	183.75	192.5	201.25	210	218.75	227.5	236.25	245	253.75	262.5	271.25	280	288.75	297.5	306.25	315	323.75	332.5	341.25
pAPL	47.3864	54.6172	55.633	57.4738	55.7561	52.8584	52.9829	52.5078	51.7579	49.6582	48.0208	46.3533	44.7953	42.6451	43.633	44.8272	43.9702	43.6106	44.7155	44.2525	43.5523	42.3327	43.1267	43.8211	42.8801	42.8419	41.2837	42.5573	39.8212	39.2556	39.6562	39.3893	38.7157	35.563	34.3992	33.5394	30.6548	28.5527
pCLE40	41.4622	51.6015	50.8916	48.6761	44.6285	40.3417	36.7268	31.8338	27.9225	24.4186	24.8889	24.1282	21.5033	19.9638	20.8747	21.958	20.3557	19.2217	17.702	15.5431	18.2353	17.9323	16.1631	16.0202	15.8253	18.4574	17.8613	17.1415	17.8446	17.8534	20.1764	18.9215	18.0318	17.2947	18.661	21.7287	20.2468	18.785
Ctr	52.5271	54.694	54.6569	53.33	52.4383	50.9768	51.3935	52.6508	52.0219	50.656	51.4505	51.0264	51.2668	51.8886	50.503	49.8905	50.1995	51.3715	51.3299	49.9913	48.3466	51.3628	50.3509	47.6744	47.8048	45.6077	43.4846	44.3883	43.2821	42.3777	42.0086	39.8749	37.8603	36.5595	33.9441	33.0931	29.8361	28.5147
pSCR	40.5773	51.9535	62.2261	67.7441	64.9968	58.3965	54.6165	50.6153	44.6226	37.7912	36.2391	36.2189	34.0091	30.6762	28.6152	30.1136	30.603	26.6622	24.3549	24.8471	27.51	25.9103	21.9291	20.5226	24.2258	26.7592	24.9154	23.5532	23.7055	26.4096	27.9323	24.9492	23.9269	25.0119	28.1896	27.8697	25.4818	25.9345
pSHR	59.6459	58.6505	57.3355	54.2788	50.7186	46.6579	42.784	38.3137	33.1582	29.369	25.7591	22.7337	20.7075	19.1941	18.3639	18.3116	17.9849	18.4283	17.5855	16.2304	16.416	15.7577	15.6896	15.1436	14.475	14.2453	13.7533	13.9014	13.3365	13.2155	14.3043	13.8074	12.9429	12.2448	10.905	11.1231	12.6956	15.1278
pWER	38.9768	44.5081	45.0601	45.8656	45.3778	42.7447	38.9741	34.7643	30.2372	26.7795	23.3352	22.3941	19.7191	19.0802	17.9422	17.177	15.955	15.4865	15.2511	13.5861	13.3578	14.0839	12.4416	13.6386	11.7596	11.5196	12.272	11.0638	10.5713	10.813	11.4958	11.5995	10.8911	11.1675	9.52864	10.4973	8.19483	9.92821
Pwox5	48.3228	57.2976	61.3192	61.365	61.931	58.6129	54.9251	50.7502	48.892	42.9358	35.096	30.099	31.0491	31.4269	26.4273	23.957	24.795	24.464	22.8268	20.4669	20.9227	19.461	18.5505	17.7181	18.2828	19.5775	17.4142	17.4165	16.6931	17.5969	15.7212	16.2051	15.2884	17.4558	16.0185	16.5794	14.8253	14.234
Displacement2 (µm2)	0 (mins)	8.75	17.5	26.25	35	43.75	52.5	61.25	70	78.75	87.5	96.25	105	113.75	122.5	131.25	140	148.75	157.5	166.25	175	183.75	192.5	201.25	210	218.75	227.5	236.25	245	253.75	262.5	271.25	280	288.75	297.5	306.25	315	323.75	332.5	341.25
pAPL-1	0	23.9009	86.5247	211.805	382.941	663.798	999.859	1405.86	1905.16	2408.73	2969.77	3554.61	4179.78	4727.49	5366.33	5825.67	6546.44	6995.45	7637.16	8161.01	8894.73	9482.41	10433.7	11511.2	11707.6	12184.6	13696	14226.9	13854	14862.5	15288.6	14612.2	15165.3	16459.7	18042.3	17692.3	15143.7	12722	13100.2	10644.9
pAPL-2	0	69.2034	231.617	495.898	763.768	1126.19	1463.3	1717.31	1945.62	2251.59	2619.96	2835.46	2932.8	3318.52	3417.73	3652.53	3763.84	3919.54	4359.96	4516.53	4687.21	5006.29	5070.46	5155.6	5469.24	6195.25	6293.72	6269.27	6411.81	6951.77	6696.86	6879.21	6878.82	7267.57	7696.14	7893.48	8555.33	8863.01	8636.51	9122.2
pAPL-3	0	50.6043	234.208	592.543	1059.96	1694.08	2270.67	2961.12	3656.3	4418.45	5191.05	5600.63	6404.8	6473.99	6543.76	7420.04	7421.99	8394.32	8926.5	8847.75	9018.94	9629.25	9805.39	9929.19	10000.3	9517.31	9351.31	10212.6	10670.7	10934	10449.8	10108.5	10175.2	10218.5	11712.6	11526.7	12647.8	13866.9	14111.8	14466.8
pCLE40-1	0	24.6446	135.434	335.761	550.838	843.065	1108.62	1400.8	1685.81	1861.62	1984.02	2201.25	2346.2	2363.98	2536.39	2495.63	2582.3	2583.52	2676.65	2582.35	2683.89	2742.6	2725.6	2932.78	2892.94	2722.68	2855.73	2884.6	2927.44	2784.97	2904.2	3091.26	3297.45	3656.02	3622.23	3978.33	4259.39	4976.2	5559.82	5163.52
pCLE40-2	0	40.8976	175.419	436.647	760.288	1084.68	1411	1748.52	1980.13	2251.64	2512.46	2656.96	2868.78	3252.36	3289.19	3459.74	3552.84	3684.61	3878.68	4154.42	4083.31	4142.77	4311.72	4374.97	4355.84	4686.55	4659.29	4619.24	4817.76	5007.73	5164.92	4994.83	5206.82	5407.11	5539.84	5910.94	6295.21	6758.31	7108.15	7248.16
pCLE40-3	0	24.9915	98.225	237.062	412.423	607.583	753.994	882.195	989.454	1098.7	1182.51	1242.5	1270.97	1310.27	1365.41	1473.46	1459.05	1563.54	1551.23	1550.34	1527.82	1552.81	1592.91	1614.08	1668.78	1623.39	1655.86	1621.25	1558.49	1569.75	1524.8	1491.33	1570.25	1611.48	1685.81	1803.28	1961.5	2147.16	2335.97	2478.81
Ctr-1	0	35.2264	140.407	323.809	601.744	891.751	1254.1	1609.26	1917.41	2270.93	2277.16	2743.15	3303.79	3770.44	4066.18	4651.54	5171.87	5399.49	5915.12	6245.23	6550.59	8251.92	8468.81	9138.69	9342.48	9535.95	10066.9	10644.2	10958.3	10586.8	11585.4	11832.2	12844	13751.4	15889.5	17593	18399.7	19945.6	22488.7	24379.9
Ctr-2	0	75.7582	267.858	554.121	876.246	1237.14	1657.43	1999.23	2371.89	2833.99	3370.12	4020.99	4569.77	4706.86	4856.98	5442.26	6052.46	6730.34	7055.84	7788.52	8406.7	8621.33	9772.45	10643.8	10777.5	12080	11266.8	12189.4	13019.5	13971.8	14955.4	14771.2	14941.9	15934	16599.6	18383.7	19149.6	21138.9	19939.7	19835
Ctr-3	0	73.5139	263.663	548.124	884.986	1257.98	1744.24	2237.64	2661.83	3405.38	3901.58	4488.03	5147.33	5673.21	6421.25	7302.25	8227.85	8780.74	9936.32	10464.6	11669.8	12668	13215.8	14764.9	15157.6	15712.3	17193	16684.9	17379.5	17569.8	17339	17807	18147.6	19886	20559.5	21114.9	22667.5	24959.2	25901.3	24973.8
pSCR-1	0	20.8475	69.7774	167.425	420.384	758.935	1133.5	1476.26	1984.06	2267.46	2596.58	2965.76	3263.61	3520.86	3721.1	4037.09	4120.18	4452.49	4776.35	4802.32	4938.26	5072.58	4844.11	5093.98	5194.72	5322.36	5245.65	5375.47	5575.12	5433.7	5492.07	5392.34	5710.15	5954.39	6182.76	6550.16	6639.39	7353.73	7817.38	8308.88
pSCR-2	0	42.6307	172.602	426.857	801.266	1227.72	1772.66	2188.46	2812.32	3319.33	3746.73	4199.43	4561.4	4763.21	5398.61	5610.24	5845.13	5981.91	5942.1	6452.09	6804.59	6741.08	7105.87	7147.35	7512.71	7633.83	7826.19	7358.81	7631.71	7425.23	7782.38	7561.25	8054.29	8264	9149.8	9743.63	10537.4	11204.9	11843	11912.8
pSCR-3	0	39.4992	178.311	523.525	1036.3	1619.57	2267.03	2908.23	3500.71	4405.59	4925.94	5220.17	5630.93	5807.38	6306.97	6390.77	6606.17	6846.45	7209.4	7229.16	7181.66	7628.65	8054.57	8453.65	8132.55	8452.17	8731.53	9148.99	8977.02	9496.96	9969.93	9973.52	10070.6	10912.2	11479.1	11877.8	13186.5	14015.3	14594	15780
pSHR-1	0	22.3737	87.9463	204.962	384.529	647.814	930.934	1266.94	1667.79	1969.51	2247.31	2458.2	2682.23	2856.18	2956.46	3136.64	3225.76	3291.73	3458.81	3816.82	3755.86	3721.24	3758.59	3873.02	3912.88	4060.74	4246.89	4234.22	4126.52	4143.73	4252.73	4108	4239.89	4581.6	4924.79	5100.63	5346.23	5347.91	5843.8	6485.3
pSHR-2	0	63.9481	265.836	529.404	915.278	1262.68	1623.34	1971.09	2349.42	2488.1	2827.45	3011.82	3186.06	3450.37	3430.68	3619.53	3562.46	3671.75	3606.45	3823.1	3810.56	3957.64	3881.02	3976.16	4135.44	3931.25	4187.44	4093.36	4159.17	4001.84	4011.05	4071.41	4044.38	4196.08	4546.26	4713.42	4597.28	4825.48	4946.54	4946.18
pSHR-3	0	148.92	493.547	950.946	1444.96	1935.77	2430.77	2896.18	3322.96	3593.29	3854.32	3997.61	4207.6	4249.68	4337.42	4569.21	4465.83	4650.14	4703.8	4879.18	4753.74	4874.77	4891.89	4751.21	4956.56	5067.93	5096.79	5317.14	5310.35	5235.13	5276.75	5242.42	5661.96	5947.07	5793.76	6191.96	6280.71	6445.07	6779.35	6867.09
pWER-1	0	16.8951	69.7761	172.839	349.448	574.449	834.889	1118.44	1388.4	1538.99	1728.21	1814.09	2077.3	2083.42	2313.21	2275.87	2366.94	2422.82	2501.52	2468.62	2505.57	2532.06	2506.23	2502.18	2519.63	2539.45	2499.98	2585	2569.04	2449.49	2490.79	2547.04	2419.05	2482.85	2649.34	2583.29	2766.74	2710.43	3061.19	3080.27
pWER-2	0	20.7388	98.2096	241.94	462.649	723.9	1066.77	1413.45	1773.73	2031.09	2303.34	2422.45	2523.53	2650.71	2623.17	2667.91	2713.57	2717.16	2839.04	2958.29	3009.34	3046.01	3057.49	2991.12	3112.76	3149.39	3112.61	3200.67	3231.21	3140.17	3271.73	3261.45	3282.7	3578.71	3431.66	3815.8	3888.6	4239.23	4284.6	4229.56
pWER-3	0	44.5377	197.184	423.55	712.48	947.696	1252.34	1430.25	1714.29	1869.69	1853.72	1999.77	1931	2161.3	2115.72	2161.15	2117.52	2035.23	2204.1	2113.66	2136.26	2209.96	2182.36	2274.49	2239.33	2217.68	2328.31	2322.08	2317.96	2273.76	2254.6	2200.91	2177.28	2245.67	2421.41	2508.98	2563.88	2785.37	2749.56	2670.59
pWOX5-1	0	24.9681	96.6545	243.843	439.101	636.975	979.976	1309.32	1553.08	1937.44	2186.49	2563.28	2873.66	2856.7	3021.51	3224.7	3280.58	3227.13	3087.44	3306.91	3263.64	3447.18	3464.36	3518.79	3559.88	3582.69	3669.55	3615.4	3795.12	3629.17	3727.97	3559.87	3650.56	3767.24	4070.2	4214.21	4325.28	4674.72	4807.76	4966.22
pWOX5-2	0	68.3381	238.137	546.031	957.063	1497.12	1964.33	2548.99	3148.64	3616.56	4204.34	4589.81	5025.06	5270.33	5642.66	5867.74	6173.85	6384.12	6874.32	7054.92	7293.35	7508.96	7604.33	8017.54	7947.13	7993.11	8174.38	8070.9	8416.26	8378.41	8284.1	8554.3	8621.37	8723.51	9212.82	9696.3	10015.5	10218.3	10802.6	11110.7
pWOX5-3	0	46.8677	230.999	610.72	1168.75	1768.72	2356.81	2923.79	3632.6	4082.14	4521.95	4712.29	4936.2	5089.62	5208.67	5386.79	5780.44	5699.48	5781.72	5988.55	6114.9	6083.47	6210.49	6201.68	5921.62	6067.39	5995.17	5907.13	5871.82	5814.15	5626.29	5877.36	5894.6	6035.21	6221.9	6624.71	6821.44	7081	7100.22	7569.89
Mean-Displacement2	0 (mins)	8.75	17.5	26.25	35	43.75	52.5	61.25	70	78.75	87.5	96.25	105	113.75	122.5	131.25	140	148.75	157.5	166.25	175	183.75	192.5	201.25	210	218.75	227.5	236.25	245	253.75	262.5	271.25	280	288.75	297.5	306.25	315	323.75	332.5	341.25
pAPL	0	47.9029	184.116	433.415	735.558	1161.36	1577.94	2028.1	2502.36	3026.26	3593.59	3996.9	4505.79	4840	5109.27	5632.74	5910.76	6436.44	6974.54	7175.1	7533.63	8039.31	8436.53	8865.33	9059.03	9299.04	9780.33	10236.3	10312.2	10916.1	10811.8	10533.3	10739.8	11315.2	12483.7	12370.9	12115.6	11817.3	11949.5	11411.3
pCLE40	0	30.1779	136.359	336.49	574.516	845.109	1091.21	1343.84	1551.8	1737.32	1893	2033.57	2161.98	2308.87	2396.99	2476.28	2531.4	2610.56	2702.19	2762.37	2765.01	2812.73	2876.74	2973.94	2972.52	3010.87	3056.96	3041.7	3101.23	3120.81	3197.97	3192.48	3358.17	3558.2	3615.96	3897.52	4172.03	4627.23	5001.31	4963.5
Ctr	0	61.4995	223.976	475.352	787.659	1128.96	1551.92	1948.71	2317.04	2836.77	3182.95	3750.72	4340.3	4716.84	5114.8	5798.68	6484.06	6970.19	7635.76	8166.12	8875.69	9847.08	10485.7	11515.8	11759.2	12442.7	12842.2	13172.8	13785.8	14042.8	14626.6	14803.5	15311.2	16523.8	17682.9	19030.5	20072.3	22014.6	22776.5	23062.9
pSCR	0	34.3258	140.23	372.603	752.651	1202.08	1724.39	2190.98	2765.7	3330.79	3756.42	4128.45	4485.31	4697.15	5142.23	5346.03	5523.83	5760.28	5975.95	6161.19	6308.17	6480.77	6668.19	6898.33	6946.66	7136.12	7267.79	7294.42	7394.62	7451.96	7748.12	7642.37	7945	8376.87	8937.21	9390.55	10121.1	10858	11418.1	12000.6
pSHR	0	78.4138	282.443	561.771	914.923	1282.09	1661.68	2044.74	2446.72	2683.63	2976.36	3155.88	3358.63	3518.75	3574.86	3775.12	3751.35	3871.21	3923.02	4173.03	4106.72	4184.55	4177.17	4200.13	4334.96	4353.31	4510.37	4548.24	4532.01	4460.23	4513.51	4473.94	4648.74	4908.25	5088.27	5335.33	5408.07	5539.49	5856.56	6099.53
pWER	0	27.3905	121.723	279.443	508.193	748.682	1051.33	1320.71	1625.47	1813.26	1961.76	2078.77	2177.28	2298.48	2350.7	2368.31	2399.34	2391.74	2514.89	2513.52	2550.39	2596.01	2582.02	2589.26	2623.91	2635.51	2646.97	2702.59	2706.07	2621.14	2672.37	2669.8	2626.34	2769.08	2834.14	2969.36	3073.07	3245.01	3365.12	3326.8
Pwox5	0	46.7246	188.597	466.865	854.972	1300.94	1767.04	2260.7	2778.11	3212.05	3637.59	3955.12	4278.31	4405.55	4624.28	4826.41	5078.29	5103.58	5247.82	5450.12	5557.3	5679.87	5759.73	5912.67	5809.54	5881.06	5946.37	5864.47	6027.73	5940.57	5879.45	5997.18	6055.51	6175.32	6501.64	6845.07	7054.08	7324.67	7570.19	7882.26
n number-Instantaneous speed	17.5 (mins)	26.25	35	43.75	52.5	61.25	70	78.75	87.5	96.25	105	113.75	122.5	131.25	140	148.75	157.5	166.25	175	183.75	192.5	201.25	210	218.75	227.5	236.25	245	253.75	262.5	271.25	280	288.75	297.5	306.25	315	323.75	332.5	341.25
pAPL-1	291	295	330	342	368	394	419	426	447	442	462	464	455	462	467	474	451	447	468	452	443	429	438	442	424	427	422	384	391	366	346	318	290	277	257	211	179	168
pAPL-2	202	224	255	255	273	319	345	362	364	395	385	407	406	451	459	471	462	483	503	507	490	497	478	482	453	460	447	454	447	451	429	408	384	356	347	310	289	278
pAPL-3	203	238	256	262	294	299	296	301	307	320	319	355	346	343	367	356	367	393	408	417	422	447	481	489	501	516	520	532	523	523	527	493	436	407	388	347	326	297
pCLE40-1	271	275	305	322	352	373	361	358	381	390	386	386	378	393	400	398	394	398	383	385	387	406	387	393	398	385	386	390	381	363	373	347	342	312	324	285	269	270
pCLE40-2	228	260	297	335	374	392	385	397	387	398	420	403	428	426	445	447	449	446	460	467	473	465	478	462	470	473	464	462	459	476	483	462	453	415	406	375	377	376
pCLE40-3	183	224	276	284	329	386	403	408	395	427	463	463	456	443	464	485	479	501	475	513	499	476	494	496	516	498	491	499	519	511	492	478	455	429	409	398	366	347
Ctr-1	146	168	183	184	196	230	221	210	237	242	256	252	269	274	288	287	303	304	321	316	331	333	344	374	375	373	386	419	405	416	402	381	365	342	328	304	273	259
Ctr-2	297	317	350	382	413	445	453	462	437	447	450	453	455	422	407	396	400	363	358	359	325	315	309	278	296	294	294	274	280	294	285	264	256	237	237	216	199	179
Ctr-3	272	280	313	333	332	363	382	380	383	378	386	391	381	381	387	384	388	410	397	398	419	402	426	428	409	444	427	445	470	457	465	455	433	399	398	359	346	324
pSCR-1	258	279	281	324	344	375	355	376	379	379	379	400	403	408	408	418	406	428	398	406	430	425	428	419	433	427	416	439	419	443	433	421	405	376	372	352	343	329
pSCR-2	285	318	343	375	386	433	430	425	396	414	430	442	431	454	460	494	523	517	508	557	543	553	543	549	526	538	537	550	538	563	521	531	480	463	442	423	406	375
pSCR-3	239	267	298	344	382	424	472	453	464	473	489	497	478	510	493	505	489	531	517	515	497	504	540	540	527	529	539	531	523	546	535	535	490	466	455	431	416	400
pSHR-1	235	254	257	265	281	298	301	306	303	313	323	305	321	330	330	335	338	337	344	361	371	367	372	373	363	363	380	379	378	388	388	372	347	340	322	323	309	290
pSHR-2	258	299	343	369	388	418	410	434	419	436	445	433	435	437	463	459	455	456	469	473	454	468	454	451	436	435	438	451	444	443	422	417	401	370	358	335	320	314
pSHR-3	274	306	326	368	405	427	445	468	462	471	491	484	482	470	468	458	449	447	443	452	440	439	449	438	443	434	445	432	447	448	433	396	404	373	358	359	342	341
pWER-1	379	391	405	426	473	502	501	495	503	515	498	497	496	513	508	494	487	512	496	486	478	482	478	488	485	474	468	486	500	491	479	465	461	435	412	392	372	375
pWER-2	234	252	270	299	309	333	340	349	351	368	381	385	382	382	398	403	369	386	384	370	351	389	375	376	371	382	369	373	365	370	366	312	335	313	301	254	269	279
pWER-3	139	159	166	184	183	177	205	223	246	242	274	252	267	274	302	317	304	347	331	334	327	342	349	356	316	352	337	315	308	345	341	335	311	304	299	256	281	289
pWOX5-1	275	306	307	362	403	426	470	472	480	485	475	480	485	494	487	501	511	508	516	515	495	503	521	504	491	496	477	489	476	473	479	469	452	386	373	383	361	348
pWOX5-2	290	311	352	386	428	471	488	515	536	532	520	535	528	540	550	551	527	548	560	547	528	537	553	545	547	553	541	557	578	552	541	547	524	500	477	479	454	444
pWOX5-3	254	266	278	325	367	404	407	434	448	438	441	449	451	458	434	447	444	432	446	432	432	440	445	420	439	428	432	439	438	434	421	407	387	371	355	348	338	325
n number-Displacement2	0 (mins)	8.75	17.5	26.25	35	43.75	52.5	61.25	70	78.75	87.5	96.25	105	113.75	122.5	131.25	140	148.75	157.5	166.25	175	183.75	192.5	201.25	210	218.75	227.5	236.25	245	253.75	262.5	271.25	280	288.75	297.5	306.25	315	323.75	332.5	341.25
pAPL-1	254	287	291	295	330	342	368	394	419	426	447	442	462	464	455	462	467	474	451	447	468	452	443	429	438	442	424	427	422	384	391	366	346	318	290	277	257	211	179	168
pAPL-2	156	173	202	224	255	255	273	319	345	362	364	395	385	407	406	451	459	471	462	483	503	507	490	497	478	482	453	460	447	454	447	451	429	408	384	356	347	310	289	278
pAPL-3	169	186	203	238	256	262	294	299	296	301	307	320	319	355	346	343	367	356	367	393	408	417	422	447	481	489	501	516	520	532	523	523	527	493	436	407	388	347	326	297
pCLE40-1	249	266	271	275	305	322	352	373	361	358	381	390	386	386	378	393	400	398	394	398	383	385	387	406	387	393	398	385	386	390	381	363	373	347	342	312	324	285	269	270
pCLE40-2	211	218	228	260	297	335	374	392	385	397	387	398	420	403	428	426	445	447	449	446	460	467	473	465	478	462	470	473	464	462	459	476	483	462	453	415	406	375	377	376
pCLE40-3	131	150	183	224	276	284	329	386	403	408	395	427	463	463	456	443	464	485	479	501	475	513	499	476	494	496	516	498	491	499	519	511	492	478	455	429	409	398	366	347
Ctr-1	115	136	146	168	183	184	196	230	221	210	237	242	256	252	269	274	288	287	303	304	321	316	331	333	344	374	375	373	386	419	405	416	402	381	365	342	328	304	273	259
Ctr-2	246	279	297	317	350	382	413	445	453	462	437	447	450	453	455	422	407	396	400	363	358	359	325	315	309	278	296	294	294	274	280	294	285	264	256	237	237	216	199	179
Ctr-3	237	254	272	280	313	333	332	363	382	380	383	378	386	391	381	381	387	384	388	410	397	398	419	402	426	428	409	444	427	445	470	457	465	455	433	399	398	359	346	324
pSCR-1	206	238	258	279	281	324	344	375	355	376	379	379	379	400	403	408	408	418	406	428	398	406	430	425	428	419	433	427	416	439	419	443	433	421	405	376	372	352	343	329
pSCR-2	256	269	285	318	343	375	386	433	430	425	396	414	430	442	431	454	460	494	523	517	508	557	543	553	543	549	526	538	537	550	538	563	521	531	480	463	442	423	406	375
pSCR-3	210	224	239	267	298	344	382	424	472	453	464	473	489	497	478	510	493	505	489	531	517	515	497	504	540	540	527	529	539	531	523	546	535	535	490	466	455	431	416	400
pSHR-1	214	229	235	254	257	265	281	298	301	306	303	313	323	305	321	330	330	335	338	337	344	361	371	367	372	373	363	363	380	379	378	388	388	372	347	340	322	323	309	290
pSHR-2	208	230	258	299	343	369	388	418	410	434	419	436	445	433	435	437	463	459	455	456	469	473	454	468	454	451	436	435	438	451	444	443	422	417	401	370	358	335	320	314
pSHR-3	196	226	274	306	326	368	405	427	445	468	462	471	491	484	482	470	468	458	449	447	443	452	440	439	449	438	443	434	445	432	447	448	433	396	404	373	358	359	342	341
pWER-1	350	349	379	391	405	426	473	502	501	495	503	515	498	497	496	513	508	494	487	512	496	486	478	482	478	488	485	474	468	486	500	491	479	465	461	435	412	392	372	375
pWER-2	192	219	234	252	270	299	309	333	340	349	351	368	381	385	382	382	398	403	369	386	384	370	351	389	375	376	371	382	369	373	365	370	366	312	335	313	301	254	269	279
pWER-3	110	118	139	159	166	184	183	177	205	223	246	242	274	252	267	274	302	317	304	347	331	334	327	342	349	356	316	352	337	315	308	345	341	335	311	304	299	256	281	289
pWOX5-1	259	262	275	306	307	362	403	426	470	472	480	485	475	480	485	494	487	501	511	508	516	515	495	503	521	504	491	496	477	489	476	473	479	469	452	386	373	383	361	348
pWOX5-2	239	255	290	311	352	386	428	471	488	515	536	532	520	535	528	540	550	551	527	548	560	547	528	537	553	545	547	553	541	557	578	552	541	547	524	500	477	479	454	444
pWOX5-3	214	231	254	266	278	325	367	404	407	434	448	438	441	449	451	458	434	447	444	432	446	432	432	440	445	420	439	428	432	439	438	434	421	407	387	371	355	348	338	325

## Sheet: Fig.5c
pWOX5 (RFU)	E2	NPA+E2	NOA+E2		pSHR-EZ (RFU)	E2	NPA+E2	NOA+E2		pSHR-stele (RFU)	E2	NPA+E2	NOA+E2		pAPL (RFU)	E2	NPA+E2	NOA+E2		pSCR (RFU)	E2	NPA+E2	NOA+E2		pWER (RFU)	E2	NPA+E2	NOA+E2
cell 1	182.542	0.258216	34.7394		cell 1	140.16	14.9502	109.497		Root 1	10.0122	2.13655	47.8224		cell 1	27.2478	6.13898	0.220339		cell 1	249.977	14.3378	93.6678		ROI1	19.2314	0.11467	15.4956
cell 2	117.037	0.063768	32.1514		cell 2	119.022	35.5524	167.08		Root 2	10.146	0.827455	30.6809		cell 2	23.6064	13.3136	0.490323		cell 2	252.832	1.52857	136.417		ROI2	18.118	0.042748	9.16133
cell 3	192.275	0.017828	84.5749		cell 3	133.368	30.076	142.024		Root 3	11.4001	0.66633	52.5709		cell 3	51.5303	0.663866	0.367089		cell 3	220.268	1.15116	79.404		ROI3	15.5177	2.61716	23.19
cell 4	243.728	0.047078	63.1985		cell 4	131.776	2.22626	127.278		Root 4	17.4167	0.635995	47.1365		cell 4	66.583	0.408451	0.149466		cell 4	208.372	1.32331	74.2469		ROI4	18.5509	0.23876	19.0529
cell 5	242.654	0	5.25		cell 5	152.736	2.90476	113.868		Root 5	15.0494	0.487609	38.8123		cell 5	50.0335	0.026178	0.190184		cell 5	243.539	0.264781	96.4727		ROI5	31.1726	0.059641	21.4133
cell 6	187.265	0.125612	3.6202		cell 6	105.681	2.16346	84.3734		Mean	12.8049	0.950788	43.4046		cell 6	41.7224	4.05899	0.207469		cell 6	249.947	86.1794	52.196		ROI6	33.0777	0.0459964	24.4264
cell 7	200.889	0.03385	34.2909		cell 7	88.6294	0.897959	56.2037		STDEV	3.2844	0.673757	8.66671		cell 7	18.5033	7.34271	0.15082		cell 7	252.702	0.140351	26.2985		ROI7	30.4266	1.10898	35.9396
cell 8	206.173	0.183971	25.53		cell 8	102.794	0.895911	63		SE	1.46883	0.301313	3.87587		cell 8	30.5371	0.047458	0.10084		cell 8	243.669	0.104956	29.0458		ROI8	53.2893	0.610171	21.8827
cell 9	251.174	0.056367	30.4755		cell 9	120.327	0.426426	39.3094							cell 9	38.9457	0.053333	0.373368		cell 9	244.579	0.043103	18.7472		ROI9	31.9052	1.48713	48.9417
cell 10	242.291	0.076753	7.2621		cell 10	106.687	51.6301	54.2566							cell 10	70.4241	0	0.063545		cell 10	242.985	21.4718	15.517		ROI10	49.2469	0.961196	45.5252
cell 11	195.344	9.71959	90.0852		cell 11	119.07	1.05114	20.331							cell 11	6.48288	25.5796	0.508091		cell 11	214.742	9.71479	92.0712		Mean	30.0536	0.728645	26.5029
cell 12	235.764	6.92387	87.7555		cell 12	138.125	0.621622	14.8722							cell 12	6.70946	17.5458	0.275261		cell 12	234.59	0.143251	117.565		STDEV	13.0189	0.84034	12.8855
cell 13	156.365	9.20241	130.227		cell 13	123.108	0.385321	30.6576							cell 13	18.8409	19.7579	0.064516		cell 13	77.1015	0.060071	79.6154		SE	4.11694	0.265739	4.07476
cell 14	110.883	16.6191	94.1919		cell 14	198.996	0.522388	20.0615							cell 14	72.223	25.2422	0.2		cell 14	102.64	9.12226	61.0109
cell 15	105.727	32.6051	72.8265		cell 15	127.434	0.182692	24.8502							cell 15	0.296296	11.9844	0.041237		cell 15	37.4694	8.91892	39.2232
cell 16	166.322	2.95984	19.4531		cell 16	127.803	0.146552	65.0166							cell 16	21.9879	0.008876	0.038123		cell 16	209.547	8.67702	192.371
cell 17	236.979	2.81792	24.6627		cell 17	65.7635	0.126761	97.9153							cell 17	32.8722	0.024911	0.027692		cell 17	153.627	0.140127	225.73
cell 18	168.232	5.11194	37.6383		cell 18	176.742	1.16216	117.219							cell 18	11.0231	6.62848	0.037267		cell 18	242.135	7.31206	180.525
cell 19	141.47	19.3259	28.7091		cell 19	100.415	0.225564	83.7624							cell 19	24.7981	53.3	6.76786		cell 19	220.803	4.73883	108.921
cell 20	166.965	12.0253	37.5183		cell 20	80.2342	0.423729	104.012							cell 20	30.9619	0.007752	3.00296		cell 20	250.774	1.69048	139.004
cell 21	122.183	20.8655	0.111836		cell 21	195.516	1	26.197							cell 21	17.8559	15.4212	0.073171		cell 21	198.906	21.9538	206.691
cell 22	102.494	31.648	0.167445		cell 22	229.201	0.490066	55.4937							cell 22	61.572	0.02649	0.922807		cell 22	115.563	12.8969	220.798
cell 23	95.0596	4.54499	0.092298		cell 23	208.637	0.440678	28.3025							cell 23	51.8261	0.02214	0.025397		cell 23	159.437	15.273	226.401
cell 24	69.9644	16.0476	0.171429		cell 24	221.918	0.494505	38.6256							cell 24	67.8019	5.84286	0.106825		cell 24	224.768	8.65781	225.68
cell 25	98.1921	0.03177	0.152341		cell 25	209.955	0.252252	93.6145							cell 25	34.946	0.016447	0.116564		cell 25	182.186	2.86377	216.742
cell 26	162.617	0.030892	0.045255		cell 26	206.479	0.181102	55.2159							cell 26	43.0739	0.015559	0.669591		cell 26	183.014	4.35058	72.2346
cell 27	143.038	1.36143	0.11477		cell 27	194.591	0.0708661	34.2672							cell 27	70.6284	0.011475	0.408696		cell 27	182.182	0.302211	64.0038
cell 28	90.7341	8.17895	0.115174		cell 28	188.277	1.17117	23.8586							cell 28	105.141	0.02	0.36246		cell 28	240.305	8.91401	239.431
cell 29	163.636	4.82709	0.124208		cell 29	225.98	0.25	12.1189							cell 29	216.518	5.27108	0.117302		cell 29	191.607	26.3737	127.851
cell 30	134.603	5.88917	0.089903		cell 30	104.473	2.32673	7.41502							cell 30	221.349	0.018237	0.133333		cell 30	221.636	64.5512	143.187
cell 31	208.005	24.2788	0.905185		cell 31	138.839	2.68321	59.2655							cell 31	30.6893	22.1867	0.745819		cell 31	195.6	30.6309	250.467
cell 32	211.442	65.9642	0.966584		cell 32	168.772	0.645418	44.6154							cell 32	28.0511	10.4301	0.353357		cell 32	131.273	1.56336	251.156
cell 33	231.468	10.5439	0.766871		cell 33	135.473	0.649533	58.6879							cell 33	9.78819	0.028455	0.286667		cell 33	171.953	0.423423	253.903
cell 34	151.982	22.828	1.96041		cell 34	151.237	0.103734	22.8077							cell 34	3.70076	0.003436	0.188462		cell 34	177.855	0.083333	254.856
cell 35	170.759	17.2761	1.1253		cell 35	185.058	0.232558	38.1978							cell 35	58.0808	3.20664	0.28777		cell 35	223.157	0.078358	207.142
cell 36	83.2951	40.8694	2.23243		cell 36	106.531	0.23127	0.491726							cell 36	21.1437	1.34155	0.155224		cell 36	174.779	88.4452	79.603
cell 37	115.174	49.8515	1.66477		cell 37	176.673	0.137795	3.63196							cell 37	30.221	0.010526	0.458204		cell 37	175.294	0.152083	112.294
cell 38	184.099	21.1363	0.606061		cell 38	149.41	0.0703125	4.92488							cell 38	4.13667	0.00625	0.146835		cell 38	186.62	0.189189	164.183
cell 39	50.373	15.8614	3.04567		cell 39	144.236	0.127596	2.50923							cell 39	67.3012	0.007968	0.128814		cell 39	110.975	0.01726	121.208
cell 40	36.0466	29.5178	0.175		cell 40	147.633	0.106061	0.115789							cell 40	15.5455	0.006969	0.4		cell 40	165.405	0.041549	255
cell 41	100.156	79.282	0.873362		cell 41	157.385	0.954545	12.6132							cell 41	46.6401	25.7864	0.165025		cell 41	54.1316	0.493369	92.0712
cell 42	180.296	61.2645	0.498599		cell 42	196.396	0.349398	18.8372							cell 42	65.3649	28.9895	0.173516		cell 42	76.921	1.10506	117.565
cell 43	144.924	76.3383	1.14325		cell 43	186.282	0.367568	3.58392							cell 43	65.7021	20.9433	0.214047		cell 43	58.9286	0.247601	79.6154
cell 44	131.459	25.2222	0.520384		cell 44	192.307	0.354545	0.249617							cell 44	14.9207	3.86102	0.113372		cell 44	173.505	0.034372	61.0109
cell 45	184.155	5.56942	0.189394		cell 45	147.187	0.114173	13.0331							cell 45	4.98089	6.18831	5.3003		cell 45	101.921	0.039112	39.2232
cell 46	119.327	5.16195	0.429787		cell 46	89.5888	0.0915493	0.093245							cell 46	27.5363	67.4352	0.75		cell 46	215.851	20.1914	192.371
cell 47	141.865	10.7785	0.807407		cell 47	140.129	0.106628	0.043331							cell 47	23.5625	0.01023	0.542254		cell 47	234.733	81.5867	225.73
cell 48	91.4397	28.9765	1.29241		cell 48	74.1813	0.12	0.035674							cell 48	59.1273	10.4382	0.120915		cell 48	162.875	63.8171	180.525
cell 49	110.663	22.2328	2.24883		cell 49	181.56	0.195122	0.051367							cell 49	118.565	0.095238	0.717262		cell 49	198.093	11.8409	108.921
cell 50	209.749	27.7768	0.742747		cell 50	71.5985	0.116959	0.561831							cell 50	21.1401	0.018927	15.121		cell 50	84.5976	0.151815	139.004
Mean	155.786	17.0466	19.3508		Mean	147.688	3.22014	43.9009							Mean	45.0448	8.39588	0.851629		Mean	182.527	12.8866	135.738
STDEV	54.343	20.1112	31.6669		STDEV	43.808	9.66892	43.1137							STDEV	44.2451	13.8107	2.39412		STDEV	59.8027	23.1122	74.4051
SE	7.68527	2.84416	4.47838		SE	6.19539	1.36739	6.0972							SE	6.2572	1.95313	0.338579		SE	8.45738	3.26856	10.5225

## Sheet: Fig.5e
DR5:VENUS (RFU)	Lower			Upper
	1 h	12 h	24 h	1 h	12 h	24 h
cell 1	0.843032	1.01773	1.2596	0.864885	0.797604	0.833804
cell 2	0.932105	1.35064	2.80121	1.04297	0.955901	0.78507
cell 3	1.14175	1.03448	2.3984	1.16	0.95327	1.16816
cell 4	1.11251	1.01087	3.38776	1.07909	0.956947	2.06156
cell 5	0.881061	1.10641	2.03353	0.676638	1.00373	1.4232
cell 6	1.09564	1.04929	2.20587	0.846723	1.02196	1.18914
cell 7	1.45673	1.01495	1.01923	1.1291	0.927796	0.609233
cell 8	1.16413	0.954718	0.785525	1.27575	0.915848	0.690177
cell 9	0.941043	1.3285	1.82677	0.939885	0.951672	1.30377
cell 10	0.913609	1.14434	1.00527	1.02995	0.973815	0.778432
cell 11	0.967158	1.20458	0.547727	0.830611	0.965502	0.502966
cell 12	0.904974	0.893945	2.31814	0.907611	0.826819	0.539416
cell 13	0.850185	1.05579	12.2272	0.771933	0.894839	4.19112
cell 14	0.88422	0.92845	0.891976	0.761121	0.924297	2.02888
cell 15	0.987657	1.61578	0.700587	1.04687	1.21139	0.80085
cell 16	1.1992	0.571845	2.13829	0.876821	0.457693	0.731585
cell 17	0.783477	0.83383	0.574931	0.861217	0.834924	0.56132
cell 18	0.80042	0.824451	1.23499	0.749028	0.788858	1.15229
cell 19	0.899437	1.07681	1.18184	0.690964	1.18318	0.675532
cell 20	0.6904	0.919421		1.0022	1.01573
cell 21	2.34357	1.98816		4.2433	3.03493
cell 22	1.16326	1.04147		0.890779	0.822909
cell 23	0.837285	1.02957		0.798675	0.92696
cell 24	0.770651	1.01475		0.71962	0.992375
cell 25	0.78032	0.927498		0.891763	0.945667
cell 26	0.816317			0.571216
cell 27	0.683651			0.635965
Mean	0.994215	1.07753	2.13362	1.01091	1.01138	1.15929
STDEV	0.32239	0.273728	2.57619	0.667763	0.44406	0.865559
SE	0.0620441	0.0547455	0.591018	0.128511	0.088812	0.198573

## Sheet: Fig.6b-c
Fig. 6b	Relative DII/mDII	Ctr-Mock				aux1-Mock				pSHR-Ctr				pSHR-aux1				pWER-Ctr				pWER-aux1
	20 mins	1	1	1	1	1	1	1	1	1	1	1	1	1	1	1	1	1	1	1	1	1	1	1	1
	50 mins	1.02314	1.02211	0.945725	1.00286	1.00644	0.98481	1.04211	0.984811	0.814997	0.838923	0.827463	0.920207	1.02993	0.9772	0.957248	0.972119	0.809987	0.850389	0.605436	0.731108	0.767129	0.808549	0.690231	0.747864
	80 mins	0.991588	0.9998	0.904852	0.978252	0.986812	0.997672	0.997213	0.994512	0.593558	0.655462	0.428896	0.563491	0.929269	0.923955	0.824669	0.83533	0.281131	0.316723	0.180563	0.24384	0.10244	0.110006	0.146323	0.198847
	110 mins	1.02455	1.01951	0.909001	1.04986	1.02302	1.0154	1.02189	1.0747	0.283034	0.283952	0.144368	0.194324	0.499356	0.51181	0.529045	0.531253	0.083906	0.110158	0.088754	0.113548	0.058063	0.061268	0.065246	0.081387
	140 mins	1.13866	1.08402	0.91124	1.0498	0.979889	0.994948	1.04193	1.17505	0.196465	0.204291	0.076809	0.086889	0.131795	0.132565	0.298949	0.281793	0.067395	0.087035	0.077271	0.098705	0.057216	0.060392	0.05828	0.073012
Fig. 6b	Mean-Relative DII/mDII	Ctr-Mock	aux1-Mock	pSHR-Ctr	pSHR-aux1	pWER-Ctr	pWER-aux1		STDEV	Ctr-Mock	aux1-Mock	pSHR-Ctr	pSHR-aux1	pWER-Ctr	pWER-aux1		SE	Ctr-Mock	aux1-Mock	pSHR-Ctr	pSHR-aux1	pWER-Ctr	pWER-aux1
	20 mins	1	1	1	1	1	1		20 mins	0	0	0	0	0	0		20 mins	0	0	0	0	0	0
	50 mins	0.998457	1.00454	0.850397	0.984124	0.74923	0.753443		50 mins	0.0363711	0.0270413	0.0475544	0.031689	0.107904	0.0491625		50 mins	0.0181856	0.0135206	0.0237772	0.0158445	0.0539519	0.0245813
	80 mins	0.968623	0.994052	0.560352	0.878306	0.255564	0.139404		80 mins	0.0434314	0.00502402	0.0956366	0.0559908	0.0581856	0.0440149		80 mins	0.0217157	0.00251201	0.0478183	0.0279954	0.0290928	0.0220074
	110 mins	1.00073	1.03376	0.226419	0.517866	0.0990915	0.066491		110 mins	0.0625785	0.0275058	0.0689872	0.0150939	0.0149323	0.0103562		110 mins	0.0312892	0.0137529	0.0344936	0.00754695	0.00746615	0.00517809
	140 mins	1.04593	1.04796	0.141114	0.211276	0.0826015	0.062225		140 mins	0.0969655	0.088755	0.0686309	0.0916003	0.0133994	0.00731146		140 mins	0.0484827	0.0443775	0.0343154	0.0458002	0.00669969	0.00365573
Fig. 6c	Instantaneous speed	Ctr-Mock		aux1-Mock		pSHR-Ctr		pSHR-aux1		pWER-Ctr		pWER-aux1
	Time (mins)	Mean	SD	Mean	SD	Mean	SD	Mean	SD	Mean	SD	Mean	SD
	30	40.8462	0.538723	40.9629	0.636145	35.8932	0.741783	35.5952	0.759604	32.0426	0.821952	37.4753	0.748165
	40	39.7564	0.586623	41.7233	0.743924	37.4242	0.948297	38.2316	0.87405	35.0139	1.00496	40.6257	0.951756
	50	39.5293	0.648752	41.7751	0.812901	40.5053	1.04617	40.4685	1.02658	39.027	1.21417	42.5586	1.01101
	60	40.2451	0.73816	41.9241	0.839634	44.1367	1.09897	42.522	1.18067	42.1042	1.1793	44.4885	1.13683
	70	39.898	0.761718	40.4317	0.858245	45.633	1.09122	44.3176	1.37002	43.7357	1.10555	46.7682	1.18663
	80	40.5092	0.863522	40.5586	0.914527	45.8193	1.01279	46.0063	1.40423	43.4577	0.987107	47.0684	1.15247
	90	39.6095	0.956742	42.2086	1.03473	44.9012	0.926585	45.9736	1.38027	42.0165	0.823614	47.9447	0.998998
	100	38.3062	1.02731	40.415	1.03093	43.7114	0.847831	44.1446	1.35322	39.0178	0.636408	44.9347	0.744529
	110	40.5328	1.10743	37.5339	0.909438	42.9586	0.77118	43.3525	1.39817	33.8269	0.494016	41.259	0.566384
	120	40.2483	1.11104	36.5641	0.931577	38.9039	0.638146	40.7031	1.26073	28.3928	0.376072	36.0316	0.401167
	130	39.8683	1.13559	38.8622	0.957615	33.5155	0.560352	40.5381	1.25864	24.7256	0.351877	28.0405	0.321604
	140	39.1452	1.2719	41.5478	1.0085	32.0535	0.52652	37.2101	1.07907	23.047	0.342292	22.5293	0.286441
	150	38.0969	1.26973	41.563	1.00962	29.058	0.527122	34.3359	1.01379	22.1773	0.359597	21.3896	0.280291
	160	36.5642	1.30714	41.7829	0.998013	25.7542	0.49855	33.0321	0.928388	20.3446	0.344806	20.2899	0.340884
	170	39.6426	1.86526	39.2854	1.01986	25.3602	0.481515	30.3172	0.856761	19.0209	0.355669	19.2954	0.476224
	180	35.5255	1.94508	34.8493	1.03079	24.8027	0.432932	28.9538	0.777728	17.7539	0.377213	17.8507	0.401538
Fig. 6c	n number	Ctr-Mock		aux1-Mock		pSHR-Ctr		pSHR-aux1		pWER-Ctr		pWER-aux1
	Time (mins)	Root 1	Root 2	Root 1	Root 2	Root 1	Root 2	Root 1	Root 2	Root 1	Root 2	Root 1	Root 2
	30	932	643	581	589	723	413	598	539	472	500	422	525
	40	897	738	544	558	686	400	558	542	471	493	459	518
	50	837	668	523	534	648	407	526	528	446	472	434	541
	60	723	599	489	496	610	428	511	493	411	426	432	521
	70	644	568	454	469	540	432	452	469	392	385	416	514
	80	502	516	422	406	501	424	388	462	373	353	389	484
	90	401	486	419	400	487	424	385	443	336	338	382	427
	100	308	456	397	385	443	405	340	413	305	323	365	458
	110	254	444	373	374	393	402	289	366	312	297	367	443
	120	207	400	330	339	370	383	289	360	289	293	330	421
	130	173	354	296	311	354	352	219	353	268	266	323	305
	140	152	316	270	280	292	345	178	323	246	255	320	377
	150	158	278	235	263	261	322	142	322	216	260	302	356
	160	143	230	198	254	230	312	115	318	224	243	287	313
	170	137	183	148	198	198	301	78	286	197	234	277	197
	180	115	11	106	161	175	270	68	269	177	238	278	256

## Sheet: Fig.6e-f
Fig. 6e	Relative DII/mDII	Con-Mock		pin2-Mock			pWOX5-Ctr		pWOX5-pin2			pWER-Ctr		pWER-pin2			pSHR-Ctr		pSHR-pin2
	Time (mins)	Root 1	Root 2	Root 1	Root 2	Root 3	Root 1	Root 2	Root 1	Root 2	Root 3	Root 1	Root 2	Root 1	Root 2		Root 1	Root 2	Root 1	Root 2	Root 3
	20	1	1	1	1	1	1	1	1	1	1	1	1	1	1		1	1	1	1	1
	50	1.00417	0.824697	0.959499	0.899701	0.858007	0.819364	0.874527	0.920169	0.926045	1.02544	0.484183	0.6136	0.541562	0.69163		0.604629	0.376881	0.882331	0.887625	0.825502
	80	0.852854	0.836295	1.00162	0.906694	0.944506	0.723768	0.840567	0.936188	0.903701	1.04751	0.186665	0.181156	0.171032	0.271589		0.384156	0.275105	0.877175	0.978521	0.821159
	110	0.981435	0.902428	1.08298	0.981345	0.980292	0.59041	0.745827	0.902237	0.904436	0.985508	0.145332	0.167968	0.097775	0.127175		0.273345	0.2213	0.865127	0.912157	0.772438
	140	0.870378	0.912238	1.0822	1.07318	1.02013	0.387132	0.453129	0.828864	0.913191	0.837697	0.148083	0.178477	0.098612	0.114619		0.213573	0.188381	0.735164	0.863787	0.612625
	170	0.956844	0.917133	1.12458	1.15176	0.884295	0.281835	0.398302	0.868311	0.853462	0.610915	0.175067	0.185349	0.115512	0.123526		0.199071	0.186362	0.562955	0.768503	0.594113
Fig. 6e	Mean										STDEV										SE
	Time (mins)	Con-Mock	pin2-Mock	pWOX5-Ctr	pWOX5-pin2	pWER-Ctr	pWER-pin2	pSHR-Ctr	pSHR-pin2		Time (mins)	Con-Mock	pin2-Mock	pWOX5-Ctr	pWOX5-pin2	pWER-Ctr	pWER-pin2	pSHR-Ctr	pSHR-pin2		Time (mins)	Con-Mock	pin2-Mock	pWOX5-Ctr	pWOX5-pin2	pWER-Ctr	pWER-pin2	pSHR-Ctr	pSHR-pin2
	20	1	1	1	1	1	1	1	1		20	0	0	0	0	0	0	0	0		20	0	0	0	0	0	0	0	0
	50	0.914434	0.905736	0.846946	0.957218	0.548892	0.616596	0.490755	0.865153		50	0.126908	0.0510144	0.0390061	0.0591544	0.0915119	0.106114	0.161042	0.0344404		50	0.0897372	0.0294532	0.0275815	0.0341528	0.0647087	0.075034	0.113874	0.0198841
	80	0.844575	0.950939	0.782167	0.962467	0.18391	0.221311	0.32963	0.892285		80	0.0117093	0.0477879	0.0825894	0.0754211	0.00389573	0.0711045	0.0771107	0.0797617		80	0.0082797	0.0275904	0.0583995	0.0435444	0.0027547	0.0502785	0.0545255	0.0460505
	110	0.941931	1.01487	0.668119	0.930727	0.15665	0.112475	0.247323	0.849907		110	0.0558664	0.0589859	0.109896	0.0474545	0.0160058	0.0207889	0.0368014	0.071092		110	0.0395035	0.0340555	0.0777085	0.0273979	0.0113178	0.0147	0.0260225	0.041045
	140	0.891308	1.0585	0.42013	0.859917	0.16328	0.106616	0.200977	0.737192		140	0.0295991	0.0335391	0.0466669	0.0463473	0.0214916	0.0113187	0.0178134	0.125593		140	0.0209297	0.0193638	0.0329985	0.0267586	0.0151969	0.0080035	0.012596	0.0725113
	170	0.936988	1.05354	0.340068	0.777563	0.180208	0.119519	0.192717	0.641857		170	0.0280804	0.147204	0.0823546	0.144512	0.00727067	0.00566675	0.00898662	0.11078		170	0.0198558	0.0849882	0.0582335	0.083434	0.00514114	0.004007	0.0063545	0.0639586
Fig. 6f	Inst speed	Ctr-Mock		pin2-Mock		pWOX5-Ctr		pWOX5-pin2		pWER-Ctr		pWER-pin2		pSHR-Ctr		pSHR-pin2
	Time (mins)	Mean	SD	Mean	SD	Mean	SD	Mean	SD	Mean	SD	Mean	SD	Mean	SD	Mean	SD
	30	39.1474	0.907317	41.7196	0.663843	38.8083	0.697419	39.5344	0.720083	33.2691	0.73432	39.3662	0.937295	40.081	0.833568	40.8101	0.777181
	40	40.3258	0.972739	41.0907	0.692624	37.3875	0.639361	41.4999	0.781669	35.6585	0.97043	42.8939	1.25998	41.6037	0.987627	42.1712	0.866446
	50	43.0543	1.09592	39.9156	0.701621	36.6937	0.671955	39.8989	0.857443	38.9766	1.18323	44.9496	1.28043	42.386	1.04441	42.3742	0.842892
	60	44.8069	1.12797	41.2443	0.754568	37.7868	0.752338	40.8166	0.962266	44.5037	1.1915	47.2884	1.28034	45.4452	1.17117	41.8059	0.863484
	70	44.868	1.12452	41.6193	0.821534	37.8136	0.802848	40.9252	0.984154	43.304	1.159	45.6758	1.21334	46.6217	1.2325	41.4713	0.907003
	80	43.3865	1.22447	42.0525	0.823192	38.5401	0.835355	42.019	1.01642	43.2235	0.939154	47.2025	1.15103	47.3188	1.24496	41.5635	0.94156
	90	43.9349	1.33354	44.4389	0.925802	37.4541	0.869914	43.6472	1.05266	42.2751	0.751924	48.3355	1.10398	47.403	1.26442	41.27	0.930725
	100	44.8031	1.36411	46.1824	1.007	38.2156	0.910328	43.7675	1.0594	35.8624	0.577757	45.5203	0.881623	48.0541	1.19178	40.1423	0.953848
	110	45.4714	1.3011	45.2084	1.01456	37.4782	0.936247	47.359	1.13766	31.632	0.465581	40.8256	0.689141	46.4028	1.04662	40.6908	0.999303
	120	46.6572	1.22414	43.6656	1.00474	36.6757	0.928863	48.4233	1.16114	30.7307	0.381608	35.5222	0.504569	43.4558	0.895981	41.2699	1.03292
	130	45.3904	1.11983	46.659	1.26505	34.8669	0.849125	49.9819	1.18344	26.3489	0.342392	29.8661	0.41301	41.0926	0.823585	40.5265	1.03429
	140	45.7457	1.09788	45.685	1.38123	34.4363	0.87357	47.5319	1.1241	21.0206	0.340805	23.2151	0.415622	36.7943	0.721176	40.0121	1.0862
	150	45.8404	1.12614	44.9952	1.28356	36.3963	0.885157	44.1884	1.12183	20.7873	0.341859	17.8121	0.51345	32.6039	0.571102	37.0578	0.978428
	160	44.6943	1.16409	45.2004	1.23693	33.4786	0.863922	42.4228	1.23098	18.5736	0.401491	16.2362	0.497636	30.1064	0.516529	37.0121	0.935273
	170	43.1115	1.1624	42.9494	1.12714	29.1292	0.822056	37.5218	1.28599	15.8632	0.40453	16.1208	0.413573	28.4949	0.502275	33.1719	0.894705
	180	35.5132	0.981305	37.2608	1.15974	27.2804	0.770926	36.2918	1.14655	18.4744	0.348717	17.7554	0.376952	25.5327	0.476817	30.5771	0.891374
Fig. 6f	n number	Ctr-Mock		pin2-Mock		pWOX5-Ctr		pWOX5-pin2		pWER-Ctr		pWER-pin2		pSHR-Ctr		pSHR-pin2
	Time (mins)	Root 1	Root 2	Root 1	Root 2	Root 1	Root 2	Root 1	Root 2	Root 1	Root 2	Root 1	Root 2	Root 1	Root 2	Root 1	Root 2
	30	666	625	605	889	729	949	479	664	652	554	637	534	858	693	588	655
	40	638	528	586	893	692	899	442	633	671	533	604	506	842	680	550	632
	50	608	492	560	858	686	778	405	587	602	478	573	474	770	672	534	625
	60	502	548	503	776	654	679	350	528	514	463	597	438	670	670	526	601
	70	468	530	467	738	601	633	350	494	438	427	548	412	623	622	521	577
	80	453	438	439	709	556	575	329	444	379	422	510	374	588	626	506	517
	90	404	368	395	650	528	501	286	441	343	378	449	319	558	593	469	494
	100	356	342	378	585	494	479	291	420	311	384	397	289	486	571	446	444
	110	371	373	341	508	490	450	281	381	278	364	369	281	484	529	450	382
	120	399	382	308	484	452	420	278	359	273	331	323	256	456	528	430	346
	130	355	345	303	418	422	398	238	312	235	290	288	247	430	505	424	322
	140	345	275	262	425	427	353	223	280	237	297	267	216	375	463	409	284
	150	351	253	229	391	388	315	207	258	200	274	249	223	376	437	389	278
	160	341	271	235	365	381	282	189	247	185	259	232	195	353	424	372	242
	170	332	255	199	287	363	220	179	227	182	256	210	195	304	388	351	185
	180	280	194	121	179	302	191	154	157	170	243	203	180	254	391	271	128

## Sheet: Fig.6g-h
Fig.6g	Instantaneous angle	Ctr-Mock		aux1-Mock		pSHR-Ctr		pSHR-aux1		pWER-Ctr		pWER-aux1			Fig.6g	n number	Ctr-Mock		aux1-Mock		pSHR-Ctr		pSHR-aux1		pWER-Ctr		pWER-aux1
	Time (mins)	Mean	SD	Mean	SD	Mean	SD	Mean	SD	Mean	SD	Mean	SD			Time (mins)	Root 1	Root 2	Root 1	Root 2	Root 1	Root 2	Root 1	Root 2	Root 1	Root 2	Root 1	Root 2
	20	0.691822	0.011955	0.957131	0.014626	0.90079	0.016997	0.91422	0.015902	1.00951	0.018875	0.773959	0.018332			20	831	523	552	518	617	380	540	449	425	426	359	450
	30	0.778882	0.011805	0.979165	0.014537	0.997724	0.015762	0.90078	0.015423	1.01817	0.016269	0.904933	0.016435			30	932	643	581	589	723	413	598	539	472	500	422	525
	40	0.82504	0.012363	0.933337	0.014801	1.0254	0.015795	0.865767	0.015039	1.03288	0.01732	0.961915	0.017295			40	897	738	544	558	686	400	558	542	471	493	459	518
	50	0.816579	0.012366	0.909503	0.015439	0.965709	0.016576	0.853178	0.016356	1.13516	0.016185	0.94063	0.017431			50	837	668	523	534	648	407	526	528	446	472	434	541
	60	0.8215	0.013493	0.877988	0.01598	0.976833	0.016552	0.86674	0.01643	1.18551	0.016534	1.05967	0.016807			60	723	599	489	496	610	428	511	493	411	426	432	521
	70	0.831233	0.014839	0.864825	0.016034	0.982902	0.015366	0.864315	0.017553	1.18282	0.017058	1.08991	0.016358			70	644	568	454	469	540	432	452	469	392	385	416	514
	80	0.823988	0.016047	0.81755	0.01746	0.950502	0.015306	0.901344	0.018364	1.26376	0.014938	1.10499	0.017086			80	502	516	422	406	501	424	388	462	373	353	389	484
	90	0.86858	0.01723	0.852383	0.017973	0.986544	0.015426	0.925172	0.018533	1.31085	0.01397	1.14251	0.01716			90	401	486	419	400	487	424	385	443	336	338	382	427
	100	0.869999	0.018656	0.893664	0.017797	0.98081	0.015226	1.02433	0.018198	1.32578	0.013617	1.23057	0.015338			100	308	456	397	385	443	405	340	413	305	323	365	458
	110	0.866628	0.020612	0.877598	0.018077	0.97392	0.015681	0.994832	0.020101	1.33287	0.012987	1.31761	0.013592			110	254	444	373	374	393	402	289	366	312	297	367	443
	120	0.848889	0.020326	0.812893	0.01918	0.997438	0.016559	1.01667	0.021012	1.32773	0.011915	1.36797	0.011553			120	207	400	330	339	370	383	289	360	289	293	330	421
	130	0.858686	0.022633	0.77146	0.020459	1.06529	0.015502	1.05506	0.020861	1.34524	0.011353	1.33145	0.012006			130	173	354	296	311	354	352	219	353	268	266	323	305
	140	0.85814	0.025776	0.726763	0.022178	1.10257	0.015487	1.09088	0.021971	1.33929	0.012541	1.36344	0.010925			140	152	316	270	280	292	345	178	323	246	255	320	377
	150	0.846663	0.027491	0.720115	0.02349	1.07096	0.016478	1.07823	0.022068	1.37076	0.013774	1.37264	0.010295			150	158	278	235	263	261	322	142	322	216	260	302	356
	160	0.868292	0.028307	0.681329	0.023294	1.23775	0.014423	1.15199	0.019433	1.3213	0.01266	1.20844	0.014819			160	143	230	198	254	230	312	115	318	224	243	287	313
	170	0.827229	0.046	0.782284	0.0254	1.2025	0.013966	1.02629	0.023331	1.313	0.01294	1.25592	0.016996			170	137	183	148	198	198	301	78	286	197	234	277	197
	180	0.823447	0.049442	0.775074	0.029564	1.18985	0.015349	1.03624	0.02476	1.32575	0.014473	1.29947	0.014978			180	115	11	106	161	175	270	68	269	177	238	278	256
Fig.6h	Instantaneous angle	Ctr-Mock		pin2-Mock		pWOX5-Ctr		pWOX5-pin2		pWER-Ctr		pWER-pin2		pSHR-Ctr		pSHR-pin2
	Time (mins)	Mean	SD	Mean	SD	Mean	SD	Mean	SD	Mean	SD	Mean	SD	Mean	SD	Mean	SD
	20	0.864359	0.013851	0.804232	0.013142	0.845761	0.01489	0.864374	0.013945	0.97302	0.016356	0.877219	0.018531	0.848804	0.014764	0.88715	0.016399
	30	0.88041	0.014376	0.859576	0.012887	0.875116	0.013132	0.82571	0.014984	0.924421	0.015911	0.932485	0.016123	0.906855	0.013057	0.922137	0.014848
	40	0.883651	0.014591	0.921608	0.013287	0.939773	0.013459	0.86051	0.015605	0.987577	0.01553	0.967646	0.016005	0.894779	0.013503	0.94916	0.015026
	50	0.859364	0.015593	0.929866	0.013195	0.962462	0.013958	0.8848	0.015923	1.0351	0.016437	0.919678	0.016661	0.957824	0.013992	0.972877	0.015447
	60	0.865423	0.0159	0.92029	0.014323	0.93973	0.01405	0.843201	0.01731	1.10074	0.016565	1.02584	0.016628	0.997027	0.01456	0.961467	0.015795
	70	0.898416	0.016479	0.894013	0.015094	0.999062	0.014437	0.852647	0.017111	1.16323	0.016694	1.13357	0.016297	1.04509	0.01479	0.943799	0.016216
	80	0.927504	0.017438	0.840859	0.015624	0.997399	0.015091	0.801242	0.018928	1.21809	0.016296	1.17483	0.015673	1.06969	0.014786	0.956244	0.016002
	90	0.938627	0.01798	0.82993	0.016028	1.07729	0.015238	0.751338	0.019167	1.2152	0.015773	1.17921	0.017312	1.08428	0.015116	0.937138	0.016995
	100	0.97114	0.020555	0.839137	0.017109	1.04926	0.016217	0.718788	0.019671	1.29749	0.014205	1.28359	0.016018	1.12257	0.015682	0.963381	0.017395
	110	0.937019	0.020947	0.83157	0.01773	1.0384	0.016781	0.68626	0.019441	1.31902	0.013807	1.32194	0.015229	1.17078	0.014467	0.945334	0.01826
	120	0.914818	0.020096	0.780713	0.019223	1.02105	0.017745	0.654922	0.019704	1.35038	0.011497	1.36446	0.013863	1.17775	0.014422	0.922833	0.019565
	130	0.828528	0.01955	0.809922	0.020526	0.989041	0.017666	0.676043	0.021329	1.31268	0.01274	1.32175	0.012269	1.17808	0.014622	0.93241	0.020423
	140	0.803155	0.020714	0.815339	0.021199	1.03157	0.017769	0.682409	0.02253	1.29542	0.014782	1.28233	0.014021	1.16403	0.015785	0.953437	0.020901
	150	0.787541	0.022752	0.772816	0.021156	0.990378	0.019669	0.705565	0.024236	1.14498	0.015384	1.25292	0.018114	1.21598	0.015368	0.92946	0.021338
	160	0.773754	0.02186	0.756024	0.022251	0.964467	0.020913	0.66872	0.024775	1.21884	0.016034	1.28175	0.01705	1.16863	0.016061	0.968404	0.021164
	170	0.766701	0.021039	0.802704	0.023317	1.06448	0.018622	0.623251	0.024562	1.00786	0.020026	1.30496	0.015594	1.16872	0.017586	0.922648	0.021113
	180	0.80919	0.021283	0.844972	0.028495	0.990715	0.021158	0.68366	0.025426	1.03311	0.017045	1.3448	0.014807	1.1867	0.016556	0.939978	0.023976
Fig.6h	n number	Ctr-Mock		pin2-Mock		pWOX5-Ctr		pWOX5-pin2		pWER-Ctr		pWER-pin2		pSHR-Ctr		pSHR-pin2
	Time (mins)	Root 1	Root 2	Root 1	Root 2	Root 1	Root 2	Root 1	Root 2	Root 1	Root 2	Root 1	Root 2	Root 1	Root 2	Root 1	Root 2
	20	708	701	634	789	607	830	484	669	538	466	513	416	730	584	511	551
	30	666	625	605	889	729	949	479	664	652	554	637	534	858	693	588	655
	40	638	528	586	893	692	899	442	633	671	533	604	506	842	680	550	632
	50	608	492	560	858	686	778	405	587	602	478	573	474	770	672	534	625
	60	502	548	503	776	654	679	350	528	514	463	597	438	670	670	526	601
	70	468	530	467	738	601	633	350	494	438	427	548	412	623	622	521	577
	80	453	438	439	709	556	575	329	444	379	422	510	374	588	626	506	517
	90	404	368	395	650	528	501	286	441	343	378	449	319	558	593	469	494
	100	356	342	378	585	494	479	291	420	311	384	397	289	486	571	446	444
	110	371	373	341	508	490	450	281	381	278	364	369	281	484	529	450	382
	120	399	382	308	484	452	420	278	359	273	331	323	256	456	528	430	346
	130	355	345	303	418	422	398	238	312	235	290	288	247	430	505	424	322
	140	345	275	262	425	427	353	223	280	237	297	267	216	375	463	409	284
	150	351	253	229	391	388	315	207	258	200	274	249	223	376	437	389	278
	160	341	271	235	365	381	282	189	247	185	259	232	195	353	424	372	242
	170	332	255	199	287	363	220	179	227	182	256	210	195	304	388	351	185
	180	280	194	121	179	302	191	154	157	170	243	203	180	254	391	271	128

## Sheet: Sup Fig. 1a-b
Root length (cm)	Ctr	pWER	pSCR	pSHR	pAPL	pWOX5			Root elongation (cm)	Ctr	pWER	pSCR	pSHR	pAPL	pWOX5
Root 1	0.976	1.097	1.03	0.945	1.205	1.155			Root 1	4.687	4.732	3.639	3.949	3.939	5.252
Root 2	1.044	1.156	1.068	0.93	1.034	0.908			Root 2	4.326	4.503	4.238	4.078	4.685	3.973
Root 3	1.053	1.165	0.903	0.884	1.044	1.076			Root 3	4.67	4.326	4.345	4.466	3.985	3.97
Root 4	0.888	1.041	0.841	0.932	0.923	0.925			Root 4	4.048	5.065	4.065	4.227	5.014	4.42
Root 5	0.818	0.952	0.811	1.023	0.981	1.015			Root 5	3.965	3.711	3.964	4.383	4.812	4.601
Root 6	0.778	0.876	0.979	1.21	0.923	0.993			Root 6	4.279	4.757	4.115	4.353	5.054	4.389
Root 7	0.979	1.125	0.996	1.086	1.012	1.016			Root 7	4.291	5.056	4.276	3.952	4.306	4.775
Root 8	0.944	1.059	0.966	0.998	0.974	1.094			Root 8	4.291	4.206	4.073	3.561	4.746	4.742
Root 9	0.92	1.154	1.042	1.012	0.826	1.109			Root 9	4.702	4.482	4.402	4.117	4.496	4.602
Root 10	1.024	1.029	0.85	1.089	0.87	1.021			Root 10	4.8	4.467	4.453	4.347	4.747	3.907
Root 11	1.037	0.932	1.061	1.016	1.034	0.918			Root 11	3.817	4.895	4.442	3.538	4.458	4.327
Root 12	1.165	0.855		0.891	0.967				Root 12	4.644	4.966		4.198	4.352
Root 13	1.082	1.037		0.901	0.873				Root 13	4.432	4.503		4.241	4.418
Root 14	0.995	0.861		0.915	1.027				Root 14	4.241	4.507		4.283	3.977
Mean	0.978786	1.02421	0.958818	0.988	0.978071	1.02091			Mean	4.37093	4.584	4.18291	4.12093	4.49921	4.45073
STDEV	0.103726	0.111674	0.0932082	0.093334	0.0951529	0.0821541			STDEV	0.300945	0.368296	0.245032	0.286071	0.36645	0.406512
SE	0.027722	0.0298462	0.0281033	0.0249446	0.0254307	0.0247704			SE	0.0804308	0.0984312	0.0738798	0.0764557	0.097938	0.122568

## Sheet: Sup Fig.2
YUC1expression	Ctr	pWER	pSCR	pSHR	pAPL	pWOX5	pCLE40
Replicate 1	-0.98417	5.56517	6.26217	5.50117	2.61367	5.12417	5.27017
Replicate 2	0.721833	7.56767	5.84517	5.96867	2.05567	5.43217	4.13367
Replicate 3	0.262333	6.26217	5.36117	4.67167	1.18917	3.64767	3.94467
Mean	-1.33333e-06	6.465	5.82283	5.3805	1.95283	4.73467	4.4495
STDEV	0.882738	1.01654	0.450915	0.656866	0.717796	0.953883	0.716973
SE	0.509649	0.586901	0.260336	0.379242	0.41442	0.550725	0.413945

[truncated: 7 more sheets: Sup Fig. 3, Sup Fig. 8, Sup Fig. 10b, Sup Fig. 14, Sup Fig.15b, Sup Fig.15d-e, Sup Fig.17]
